# Supplementary material for: Effects and mechanisms of puerarin against neuroblastoma: insights from bioinformatics and in vitro experiments
Source: BMC Complement Med Ther. 2024 Jul 9;24:257. doi: 10.1186/s12906-024-04569-0 (PMC11234716; doi:10.1186/s12906-024-04569-0)
Supplement: Supplementary file 2 — Supplementary Material 2. [file 12906_2024_4569_MOESM2_ESM.txt]

ESR1
AR
PTGS2
GSK3B
RELA
STAT3
AKT1
VEGFA
BCL2
FOS
BAX
CASP9
MMP2
MMP9
TNFSF15
JUN
NOS2
CASP3
NFKBIA
CASP8
SOD1
PRKCA
TIMP2
HIF1A
FAS
PPARG
VCAM1
MAPK9
BIRC5
NOS3
PLAT
GSTP1
CHEK2
SELP
AGTR1
AKR1B1
IFNB1
PDGFA
ACE2
GPT
JAK3
CDKN1B
CDKN2AIP
IFNA13
ITGB5
LEPR
PLIN2
F2R
