# Supplementary material for: Effects and mechanisms of puerarin against neuroblastoma: insights from bioinformatics and in vitro experiments
Source: BMC Complement Med Ther. 2024 Jul 9;24:257. doi: 10.1186/s12906-024-04569-0 (PMC11234716; doi:10.1186/s12906-024-04569-0)
Supplement: Supplementary file 6 — Supplementary Material 6. [file 12906_2024_4569_MOESM6_ESM.xls]

## Sheet: 8ff6dfcc-d99a-11ed-b540-0242ac1
	logFC	AveExpr	t	P.Value	adj.P.Val	B
ABCG4	-0.769398	6.9462	-9.91649	1.03052e-19	7.46812e-16	33.9993
CHD5	-1.12593	7.3454	-9.91069	1.07417e-19	7.46812e-16	33.9591
NEURL4	-0.530758	7.20549	-9.85165	1.63759e-19	7.46812e-16	33.5513
MYO18A	-0.587487	7.32263	-9.83066	1.90198e-19	7.46812e-16	33.4066
ALDH3A2	-0.722378	8.45164	-9.78371	2.65674e-19	7.49979e-16	33.0834
DIXDC1	-0.903535	7.54616	-9.7731	2.86507e-19	7.49979e-16	33.0104
ULK2	-0.804494	7.91712	-9.586	1.07754e-18	2.4177e-15	31.7294
TOM1L2	-0.725438	8.05988	-9.42836	3.26142e-18	6.40299e-15	30.6585
ADCY1	-1.16579	8.44279	-9.34768	5.73028e-18	9.99998e-15	30.1136
TECTA	-0.535965	5.84528	-8.82119	2.14376e-16	3.36699e-13	26.6128
AMIGO2	-1.70625	5.82746	-8.77211	2.98922e-16	4.26807e-13	26.2915
PLXNA4	-1.40565	7.1879	-8.73956	3.72462e-16	4.87491e-13	26.079
ENTPD3	-1.6505	6.35716	-8.67795	5.64187e-16	6.81625e-13	25.6779
SGSM2	-0.534591	8.14458	-8.60907	8.95923e-16	1.0051e-12	25.2311
PGM2L1	-1.35799	8.36255	-8.58318	1.06544e-15	1.11558e-12	25.0637
RPL28	0.617827	11.0651	8.47414	2.20456e-15	2.16405e-12	24.3614
FLOT2	-0.657169	8.51699	-8.44324	2.70659e-15	2.50057e-12	24.1633
SCN3B	-0.88678	8.73824	-8.34536	5.17034e-15	4.51141e-12	23.5383
POLR2A	-0.51502	8.5577	-8.32661	5.85022e-15	4.83598e-12	23.419
MAP7	-0.679602	8.58076	-8.28869	7.50752e-15	5.89565e-12	23.1782
PDE11A	-1.12403	5.26459	-8.25512	9.35731e-15	6.98729e-12	22.9655
SHANK2	-0.807266	7.18841	-8.24826	9.78737e-15	6.98729e-12	22.9222
TMEM163	-1.36538	6.9627	-8.21524	1.2148e-14	8.2955e-12	22.7136
ATPAF2	-0.407887	7.71104	-8.16606	1.67459e-14	1.09588e-11	22.4038
STK33	1.12699	6.11382	8.09753	2.61447e-14	1.64251e-11	21.9738
TRPM3	-1.24619	5.04996	-8.05211	3.50867e-14	2.1195e-11	21.6899
CADM1	-0.87758	9.15944	-8.01276	4.52365e-14	2.63142e-11	21.4448
INPP1	-0.909676	7.25185	-7.98965	5.24986e-14	2.9448e-11	21.3011
HSD17B3	-0.778279	5.3644	-7.98192	5.51759e-14	2.98825e-11	21.2531
SYT2	-1.01465	6.71457	-7.97354	5.82321e-14	3.04864e-11	21.2011
BAZ2B	-0.840939	7.84403	-7.96774	6.04439e-14	3.06236e-11	21.1651
PLXNC1	-1.14512	8.36681	-7.96207	6.26878e-14	3.07679e-11	21.13
CDH12	-1.24532	5.1874	-7.94079	7.18667e-14	3.42042e-11	20.9981
NCAM1	-0.844817	10.5185	-7.89477	9.65015e-14	4.4578e-11	20.7138
FBXO30	-0.940197	8.81511	-7.88938	9.98889e-14	4.48244e-11	20.6805
PLCD4	-1.05475	6.49545	-7.84729	1.30668e-13	5.70077e-11	20.4215
MIEF2	-0.326195	7.46081	-7.82695	1.48744e-13	6.31398e-11	20.2965
VGLL4	-0.404727	7.31141	-7.82261	1.52903e-13	6.31972e-11	20.2699
DHRS13	-0.469263	8.1518	-7.814	1.61512e-13	6.34763e-11	20.2171
TVP23C	-0.452806	6.16211	-7.81385	1.61661e-13	6.34763e-11	20.2162
NAALAD2	-1.35943	6.4834	-7.74493	2.50282e-13	9.52983e-11	19.7947
DRD2	-0.881349	7.67035	-7.74207	2.54841e-13	9.52983e-11	19.7773
MTSS1	-0.714459	8.45974	-7.7142	3.03902e-13	1.11002e-10	19.6075
ANKFY1	-0.562067	8.28493	-7.70068	3.30946e-13	1.17984e-10	19.5254
PMP22	-1.80184	10.04	-7.69732	3.38043e-13	1.17984e-10	19.5049
KLHL4	-1.23552	5.32096	-7.69347	3.46332e-13	1.1825e-10	19.4815
ARHGEF10L	-0.449289	7.79748	-7.68745	3.59725e-13	1.20209e-10	19.445
HOXC9	-1.1509	6.00482	-7.64775	4.61741e-13	1.51085e-10	19.2043
GRID2	-1.31129	5.76316	-7.64102	4.81657e-13	1.54386e-10	19.1636
HS6ST3	-1.04206	7.23035	-7.62553	5.30812e-13	1.66739e-10	19.0699
PDE4DIP	-0.775194	7.82918	-7.57672	7.20395e-13	2.21853e-10	18.7756
ANKZF1	-0.395168	7.30088	-7.5447	8.79626e-13	2.65681e-10	18.5831
DPH1	-0.387338	7.76414	-7.52847	9.73151e-13	2.84741e-10	18.4858
TRPV2	-0.998209	6.88689	-7.5275	9.7899e-13	2.84741e-10	18.48
SLC22A4	-0.592537	5.35327	-7.4918	1.22211e-12	3.48991e-10	18.2663
VAMP2	-0.838155	9.12128	-7.47627	1.3456e-12	3.77392e-10	18.1735
EPN2	-0.465477	8.44823	-7.40625	2.07383e-12	5.71431e-10	17.7568
VPS53	-0.540138	8.11084	-7.3698	2.59509e-12	7.02732e-10	17.5408
CNR1	-1.43807	7.28625	-7.35359	2.86663e-12	7.63106e-10	17.445
PLEKHG5	-0.37125	6.95034	-7.33156	3.28088e-12	8.58826e-10	17.315
CAMTA1	-1.10586	8.12922	-7.32412	3.43384e-12	8.8413e-10	17.2711
IGSF10	-1.14847	5.30363	-7.30293	3.90888e-12	9.81925e-10	17.1464
PRKCZ	-0.845302	7.91987	-7.30168	3.9387e-12	9.81925e-10	17.1391
CTC1	-0.445429	8.01224	-7.28958	4.24066e-12	1.04068e-09	17.0679
INSRR	-1.07571	6.94335	-7.24711	5.49261e-12	1.32362e-09	16.8189
CPEB3	-0.687152	7.12379	-7.24504	5.56212e-12	1.32362e-09	16.8068
ANKFN1	-1.90787	6.3932	-7.23848	5.78843e-12	1.35691e-09	16.7684
CAMTA2	-0.404431	7.46395	-7.21205	6.79545e-12	1.56955e-09	16.614
NTRK1	-1.43209	8.2407	-7.16819	8.86035e-12	2.01682e-09	16.3586
DPYD	-1.04367	7.19038	-7.16421	9.07592e-12	2.03638e-09	16.3355
KIF1B	-0.748714	9.11872	-7.15706	9.47631e-12	2.09627e-09	16.2939
SLC22A10	-0.625722	4.62291	-7.15092	9.83369e-12	2.14511e-09	16.2583
LMBR1L	-0.379687	7.59758	-7.14012	1.04953e-11	2.25806e-09	16.1956
AEN	0.496031	7.24411	7.11917	1.1906e-11	2.50158e-09	16.0743
BRINP2	-1.04638	7.03503	-7.11861	1.19457e-11	2.50158e-09	16.0711
RAI1	-0.438821	7.41034	-7.09991	1.33665e-11	2.76229e-09	15.9629
AGPAT4	-0.695897	8.11773	-7.09619	1.36682e-11	2.76379e-09	15.9415
CAPN5	-0.500616	6.98754	-7.09549	1.37257e-11	2.76379e-09	15.9374
CACNB3	-0.661884	8.78659	-7.06677	1.63033e-11	3.23131e-09	15.7718
DOC2B	-0.691393	8.65455	-7.06519	1.6459e-11	3.23131e-09	15.7627
SMG6	-0.417947	7.5811	-7.06085	1.68917e-11	3.2409e-09	15.7377
PYGB	-0.586298	8.91806	-7.06056	1.69205e-11	3.2409e-09	15.7361
RAPH1	-0.542977	7.25075	-7.04797	1.82442e-11	3.45234e-09	15.6636
KCNK10	-0.774306	6.47701	-7.0416	1.89518e-11	3.54353e-09	15.627
GDPD5	-0.485511	7.21288	-7.03441	1.97828e-11	3.65539e-09	15.5858
CAMK2G	-0.549014	8.70747	-7.03	2.03103e-11	3.70922e-09	15.5604
PRICKLE1	-0.923809	7.45885	-7.00023	2.42512e-11	4.33134e-09	15.3899
CACNG3	-1.0814	5.72871	-7.00012	2.42683e-11	4.33134e-09	15.3892
RERE	-0.396736	8.65401	-6.99107	2.56098e-11	4.51941e-09	15.3374
ZDHHC23	0.540288	6.58163	6.98422	2.66744e-11	4.65497e-09	15.2983
CPNE9	-0.417747	5.91053	-6.97982	2.73797e-11	4.72556e-09	15.2732
KRBA2	-0.69679	7.3092	-6.96333	3.01954e-11	5.15487e-09	15.179
ANO4	-0.965038	5.21263	-6.95238	3.22192e-11	5.44124e-09	15.1167
TMEM25	-0.409591	7.27562	-6.94584	3.34918e-11	5.59598e-09	15.0794
NRBP2	-0.640418	7.33169	-6.94155	3.43537e-11	5.65358e-09	15.055
ASTN1	-0.678139	8.15657	-6.94056	3.45564e-11	5.65358e-09	15.0493
MINK1	-0.387926	7.80774	-6.93555	3.55965e-11	5.76369e-09	15.0208
CCBE1	-1.27883	6.77754	-6.93209	3.63317e-11	5.80877e-09	15.0012
ZBTB4	-0.460461	7.44528	-6.92944	3.69055e-11	5.80877e-09	14.9861
R3HDM2	-0.501	8.34613	-6.92908	3.69844e-11	5.80877e-09	14.984
DLG4	-0.555982	7.46958	-6.91114	4.1119e-11	6.3942e-09	14.8821
MAP6	-0.734938	8.29586	-6.90442	4.27811e-11	6.58746e-09	14.844
RUNDC3B	-0.770124	7.57579	-6.86897	5.2713e-11	8.03797e-09	14.6434
SARM1	-0.428309	8.40984	-6.85364	5.76798e-11	8.71076e-09	14.5568
CCDC149	-0.531617	6.92079	-6.85037	5.87998e-11	8.79533e-09	14.5383
CREB5	-1.07453	7.25428	-6.84592	6.03533e-11	8.94253e-09	14.5133
PIK3R1	-0.895135	8.69308	-6.84221	6.16823e-11	9.05403e-09	14.4923
RPL18	0.60873	11.9922	6.83566	6.40967e-11	9.32133e-09	14.4554
DUSP26	-0.638909	8.22555	-6.82357	6.88003e-11	9.91355e-09	14.3874
DGKD	-0.423761	8.27563	-6.81247	7.34176e-11	1.04827e-08	14.3249
LRGUK	-1.21857	5.91774	-6.7954	8.11177e-11	1.14778e-08	14.2291
SCML4	-0.561269	6.1938	-6.7932	8.21644e-11	1.15221e-08	14.2168
SYN3	-0.98219	8.69265	-6.78059	8.84379e-11	1.22921e-08	14.1461
TMEFF2	-1.40611	6.93041	-6.77529	9.12152e-11	1.25669e-08	14.1164
FAXDC2	-0.876707	6.54152	-6.76504	9.68249e-11	1.32237e-08	14.059
CATSPER3	-0.440035	5.26897	-6.74415	1.09329e-10	1.48028e-08	13.9423
B3GAT1	-0.466196	7.03555	-6.73937	1.12408e-10	1.50896e-08	13.9157
TAOK1	-0.487037	9.32302	-6.73524	1.15138e-10	1.5325e-08	13.8926
SLIRP	0.652002	10.7543	6.73078	1.18159e-10	1.5595e-08	13.8677
DUSP16	-0.637015	8.61377	-6.72098	1.25067e-10	1.63692e-08	13.8131
PHLDB1	-0.555973	7.9751	-6.71877	1.2668e-10	1.64433e-08	13.8008
SPTAN1	-0.525579	9.96271	-6.70643	1.36065e-10	1.74492e-08	13.7322
SPOCK3	-1.15147	5.99487	-6.70569	1.36652e-10	1.74492e-08	13.7281
DCTPP1	0.653267	9.64169	6.6728	1.65255e-10	2.09314e-08	13.5455
WSB1	-0.760904	9.30619	-6.66963	1.68305e-10	2.11472e-08	13.528
BACE1	-0.480349	7.97911	-6.6678	1.70094e-10	2.11643e-08	13.5178
GABRG1	-1.28389	4.82368	-6.66591	1.71957e-10	2.11643e-08	13.5073
SPTB	-0.660766	6.97672	-6.66395	1.73915e-10	2.11643e-08	13.4965
ANKS1A	-0.448247	8.2375	-6.66357	1.74291e-10	2.11643e-08	13.4944
SLC18A1	-1.72791	8.32359	-6.66269	1.75179e-10	2.11643e-08	13.4895
MCF2L	-0.546026	8.30724	-6.65967	1.78258e-10	2.1372e-08	13.4728
PTS	-0.661699	7.91207	-6.64806	1.9058e-10	2.26761e-08	13.4086
NRCAM	-1.2338	9.02252	-6.63958	2.00115e-10	2.36317e-08	13.3617
YWHAE	-0.541127	11.0672	-6.62785	2.14075e-10	2.50915e-08	13.297
OSBPL6	-0.540603	6.83453	-6.61636	2.28672e-10	2.66038e-08	13.2337
TTLL7	-0.926706	6.86765	-6.58974	2.66352e-10	3.0688e-08	13.0872
SUPT6H	-0.430818	8.99693	-6.58887	2.67684e-10	3.0688e-08	13.0824
RGMB	-0.67367	8.80645	-6.57855	2.83947e-10	3.22948e-08	13.0258
MAP7D1	-0.404542	8.64823	-6.57741	2.85813e-10	3.22948e-08	13.0195
NXPH1	-0.968845	8.65014	-6.57211	2.94599e-10	3.30498e-08	12.9905
FBXL17	-0.258143	7.96927	-6.56521	3.06446e-10	3.4135e-08	12.9526
BOK	-0.58426	8.67098	-6.55872	3.18002e-10	3.51728e-08	12.9171
CLTCL1	-0.497727	6.67286	-6.55358	3.27467e-10	3.59664e-08	12.8889
STARD10	-0.530951	7.50286	-6.53926	3.55293e-10	3.87517e-08	12.8107
SCN3A	-1.03408	8.77912	-6.5301	3.74309e-10	4.05442e-08	12.7606
SYBU	-0.91659	7.33439	-6.52777	3.79317e-10	4.08052e-08	12.7479
LONRF2	-1.03558	9.01833	-6.52059	3.95117e-10	4.22157e-08	12.7087
SLC45A2	-0.512203	5.64036	-6.51745	4.02226e-10	4.26849e-08	12.6916
CERS5	-0.544962	8.48647	-6.49994	4.44266e-10	4.6531e-08	12.5962
ARSF	-0.71061	5.56083	-6.49988	4.44394e-10	4.6531e-08	12.596
E2F3	0.699513	6.87051	6.49393	4.59641e-10	4.78088e-08	12.5636
TIAF1	-0.526691	7.46092	-6.48076	4.95249e-10	5.11735e-08	12.492
ERC1	-0.50816	8.69413	-6.47923	4.99559e-10	5.12815e-08	12.4837
DGKB	-1.82309	7.23936	-6.45795	5.63419e-10	5.74615e-08	12.3683
RNF112	-0.398196	6.98978	-6.45566	5.70757e-10	5.78342e-08	12.3559
KCNQ3	-0.863479	6.76832	-6.45324	5.78588e-10	5.8252e-08	12.3428
BTBD9	-0.48033	7.53555	-6.44869	5.93631e-10	5.93858e-08	12.3182
POF1B	-1.33333	4.88706	-6.44681	5.99959e-10	5.9639e-08	12.308
ARHGEF12	-0.599659	8.84199	-6.4326	6.50014e-10	6.38365e-08	12.2312
RNF152	-0.807091	7.74518	-6.43251	6.50315e-10	6.38365e-08	12.2307
QPCT	-0.984015	6.63047	-6.42478	6.79269e-10	6.62646e-08	12.1889
NLGN2	-0.36114	7.8947	-6.42354	6.84007e-10	6.63149e-08	12.1823
RPH3AL	-0.435174	7.12531	-6.41289	7.26216e-10	6.99752e-08	12.1248
INPP5K	-0.444255	7.76014	-6.40929	7.4108e-10	7.0972e-08	12.1054
UBA52	0.536502	11.8099	6.40735	7.49197e-10	7.13145e-08	12.095
BPHL	-0.574318	7.00031	-6.40175	7.73106e-10	7.3147e-08	12.0648
RAB15	-0.673212	7.1463	-6.39883	7.85881e-10	7.39105e-08	12.0491
SCARA3	-0.625614	7.07081	-6.39019	8.24942e-10	7.71222e-08	12.0026
ARHGEF25	-0.475946	7.39555	-6.38585	8.45252e-10	7.85535e-08	11.9793
ST8SIA2	-0.875395	7.46184	-6.3774	8.86233e-10	8.18775e-08	11.9339
NXT2	0.689033	6.06132	6.36282	9.61514e-10	8.83131e-08	11.8557
LRRTM3	-1.31924	6.18621	-6.35777	9.89088e-10	9.03176e-08	11.8286
ACAD8	-0.404229	7.23691	-6.35442	1.00776e-09	9.14902e-08	11.8107
SCN2A	-1.10315	7.96789	-6.34938	1.03653e-09	9.3562e-08	11.7837
FAT4	-1.23668	7.0883	-6.336	1.11684e-09	1.00235e-07	11.7122
CGNL1	-0.759408	5.95158	-6.33309	1.13514e-09	1.01298e-07	11.6966
KBTBD3	-0.596736	5.0217	-6.33038	1.15239e-09	1.02256e-07	11.6821
LPCAT4	-0.35327	8.09526	-6.32837	1.16536e-09	1.02827e-07	11.6714
ACVR1B	-0.462111	8.63284	-6.30666	1.31497e-09	1.1538e-07	11.5556
PTCHD1	-1.07916	6.61785	-6.30367	1.33701e-09	1.16661e-07	11.5397
HECW1	-0.880693	6.81464	-6.30115	1.35589e-09	1.17656e-07	11.5263
EIF3F	0.472734	10.0504	6.30014	1.3635e-09	1.17665e-07	11.5209
NAGK	-0.490597	8.75683	-6.29512	1.40205e-09	1.20331e-07	11.4942
FRY	-0.81772	7.66483	-6.28352	1.49517e-09	1.27626e-07	11.4326
FAM131B	-0.626301	8.27135	-6.27945	1.5293e-09	1.29833e-07	11.4109
RIMS2	-0.711489	7.98438	-6.2766	1.55363e-09	1.3119e-07	11.3958
KCTD1	-0.58746	6.49277	-6.2749	1.56835e-09	1.31724e-07	11.3868
PITPNA	-0.55185	8.87042	-6.27138	1.59924e-09	1.33605e-07	11.3681
SPAG7	-0.381964	7.18891	-6.26934	1.61741e-09	1.34408e-07	11.3572
GRAMD1B	-0.721049	6.71682	-6.26504	1.65636e-09	1.3692e-07	11.3345
UCN3	-0.491704	5.7984	-6.26105	1.69326e-09	1.39049e-07	11.3133
JAZF1	-0.578445	8.76073	-6.26035	1.69983e-09	1.39049e-07	11.3096
GMDS	0.582259	7.68991	6.25153	1.78477e-09	1.45241e-07	11.2629
HTR1B	-0.598378	8.22978	-6.24807	1.81918e-09	1.47279e-07	11.2446
SCN7A	-1.86057	7.07493	-6.24636	1.83645e-09	1.47914e-07	11.2356
PITPNM2	-0.513488	6.83372	-6.23591	1.94546e-09	1.55895e-07	11.1803
ZBTB16	-0.660434	6.72152	-6.23376	1.96873e-09	1.56959e-07	11.1689
ATXN1	-0.565671	7.71856	-6.22735	2.03949e-09	1.61779e-07	11.1351
RNF167	-0.425828	8.35994	-6.22007	2.12295e-09	1.67553e-07	11.0967
MTURN	-0.612463	9.16698	-6.2104	2.23894e-09	1.75824e-07	11.0457
AHI1	-0.859836	7.82793	-6.18252	2.6094e-09	2.03897e-07	10.8991
PTGIS	0.773611	7.42296	6.18115	2.62895e-09	2.04407e-07	10.8919
PTN	-0.887529	7.20512	-6.17631	2.69972e-09	2.08876e-07	10.8665
UBB	-0.455401	10.9464	-6.17327	2.74509e-09	2.10597e-07	10.8505
MARCKS	-0.337156	10.3167	-6.17302	2.74879e-09	2.10597e-07	10.8492
ZEB2	-0.924102	7.80343	-6.17013	2.7926e-09	2.12915e-07	10.8341
TOX2	-0.551311	7.47631	-6.16374	2.89201e-09	2.19429e-07	10.8006
SPEG	-0.411697	7.36708	-6.15762	2.99042e-09	2.25806e-07	10.7686
AKAP7	-0.752271	4.87423	-6.15671	3.00542e-09	2.25852e-07	10.7638
TRPV1	-0.552798	6.11411	-6.14241	3.24964e-09	2.43042e-07	10.689
CREG2	-0.782705	6.6087	-6.14072	3.2796e-09	2.4412e-07	10.6802
SFRP1	-0.807522	7.84964	-6.1332	3.41706e-09	2.53153e-07	10.6409
PHF7	-0.294499	5.55772	-6.1294	3.48849e-09	2.57231e-07	10.6211
RAB5B	-0.524616	8.75191	-6.12669	3.54046e-09	2.59844e-07	10.6069
GSTA4	-0.527568	8.04594	-6.10326	4.02188e-09	2.93803e-07	10.4849
DST	-0.638853	8.77091	-6.09188	4.27832e-09	3.09971e-07	10.4257
ACVR2A	-0.659476	8.72916	-6.09169	4.28268e-09	3.09971e-07	10.4247
SLC8A1	-0.887308	8.8027	-6.08981	4.32672e-09	3.1144e-07	10.4149
HS3ST5	-1.34036	7.18381	-6.08913	4.34263e-09	3.1144e-07	10.4114
FAM189A2	-0.551395	5.7234	-6.07218	4.76045e-09	3.39853e-07	10.3235
CLSTN1	-0.572111	9.18583	-6.06984	4.82119e-09	3.4146e-07	10.3114
ANKRD6	-0.595951	6.14183	-6.06918	4.83845e-09	3.4146e-07	10.308
EXOSC9	0.478087	8.88206	6.06788	4.87261e-09	3.4146e-07	10.3012
CHRNE	-0.329683	6.39978	-6.06749	4.88285e-09	3.4146e-07	10.2992
DNAJB2	-0.40103	7.79179	-6.06716	4.89167e-09	3.4146e-07	10.2975
HINFP	-0.417594	7.70384	-6.06533	4.94045e-09	3.4334e-07	10.288
FBXL2	-0.592518	7.76139	-6.05065	5.34848e-09	3.70058e-07	10.2121
ARHGAP32	-0.577132	7.35712	-6.04756	5.43839e-09	3.74629e-07	10.1961
MBD5	-0.499771	7.69705	-6.04637	5.47343e-09	3.75396e-07	10.19
ABCB9	-0.374069	7.07735	-6.0425	5.58904e-09	3.80546e-07	10.17
PPFIA2	-1.09727	6.83191	-6.04224	5.59698e-09	3.80546e-07	10.1686
STPG1	0.834886	5.74099	6.03486	5.82419e-09	3.94288e-07	10.1306
ALG3	0.434098	8.46454	6.02539	6.12931e-09	4.13163e-07	10.0817
ANKDD1A	-0.421147	7.2628	-6.02369	6.18569e-09	4.15181e-07	10.0729
ARHGAP21	-0.661203	8.65697	-6.02177	6.24996e-09	4.1771e-07	10.0631
AMPH	-0.986858	6.9166	-6.02087	6.28002e-09	4.17941e-07	10.0585
RPL27A	0.515921	9.49375	6.01497	6.48266e-09	4.29606e-07	10.0281
ING4	-0.468865	9.55465	-6.00929	6.68396e-09	4.41085e-07	9.99883
CHRNA7	-0.711403	8.86608	-6.00273	6.92377e-09	4.53148e-07	9.96512
TRIO	-0.403037	9.3226	-6.00271	6.92446e-09	4.53148e-07	9.96502
EPB41L4A	-1.19284	7.04483	-6.00028	7.01527e-09	4.57186e-07	9.95256
GAB2	-0.683391	8.51694	-5.99865	7.0772e-09	4.59316e-07	9.94415
ZFAND2B	-0.288984	7.51644	-5.997	7.13989e-09	4.61478e-07	9.93572
KIF13A	-0.554392	7.34755	-5.99549	7.198e-09	4.63327e-07	9.92797
CLIP2	-0.422971	8.24655	-5.98859	7.46981e-09	4.78861e-07	9.89251
CYP4X1	0.793495	6.01413	5.9876	7.50951e-09	4.79449e-07	9.88745
RIMS1	-0.964186	6.59668	-5.97884	7.87031e-09	5.0045e-07	9.84257
HMGCLL1	-1.20468	6.30349	-5.97279	8.12952e-09	5.11937e-07	9.81158
CNTNAP1	-0.631261	7.18481	-5.97251	8.14181e-09	5.11937e-07	9.81013
PROKR2	-0.797557	5.51283	-5.97235	8.14875e-09	5.11937e-07	9.80932
RGS9	-1.10558	6.74485	-5.96944	8.2769e-09	5.17917e-07	9.7944
ANKS6	0.456157	6.27491	5.96629	8.41723e-09	5.24607e-07	9.77832
CDH10	-1.69623	5.75469	-5.96343	8.54724e-09	5.30605e-07	9.76366
SHPK	-0.296816	8.26559	-5.95439	8.9704e-09	5.54681e-07	9.71746
RUSC1	-0.350581	8.18845	-5.95029	9.16868e-09	5.64719e-07	9.69656
TRIM67	-0.644242	7.89125	-5.94852	9.25583e-09	5.6786e-07	9.68751
TMCO3	-0.342767	8.82951	-5.94653	9.35492e-09	5.71706e-07	9.67733
RANBP1	0.582287	9.40757	5.94437	9.46342e-09	5.74809e-07	9.6663
DKK1	-0.847867	5.0781	-5.94406	9.47889e-09	5.74809e-07	9.66474
SRR	-0.75509	7.34178	-5.94201	9.58293e-09	5.76924e-07	9.65431
ACAP3	-0.447159	8.05971	-5.94089	9.64044e-09	5.76924e-07	9.64859
FLCN	-0.327328	7.43809	-5.94072	9.64918e-09	5.76924e-07	9.64772
ODC1	0.874467	10.9697	5.9405	9.66071e-09	5.76924e-07	9.64658
PLD2	-0.404331	6.7779	-5.93283	1.00637e-08	5.98712e-07	9.60751
NT5C1A	-0.590579	6.73499	-5.92661	1.04025e-08	6.16536e-07	9.57585
CPNE8	-1.18262	6.37707	-5.91786	1.08985e-08	6.43504e-07	9.53133
HGSNAT	-0.655881	9.00637	-5.89959	1.20099e-08	7.06468e-07	9.43851
RPL18A	0.542582	11.8543	5.8981	1.21048e-08	7.09397e-07	9.43099
KIAA1522	-0.389904	7.19658	-5.89521	1.22922e-08	7.17552e-07	9.41631
REEP6	-0.468633	7.11864	-5.89455	1.23353e-08	7.17552e-07	9.41296
SOX4	-0.527976	8.79471	-5.88565	1.29312e-08	7.49437e-07	9.36787
EPHB6	-0.3998	6.95405	-5.88353	1.30773e-08	7.5512e-07	9.35713
GIT1	-0.345955	8.72657	-5.87981	1.33375e-08	7.67319e-07	9.33831
LDHA	0.679021	10.6243	5.87505	1.3678e-08	7.84037e-07	9.31422
LSM4	0.300239	9.22779	5.87306	1.38223e-08	7.8943e-07	9.30419
EPHA6	-1.19449	5.73066	-5.86977	1.40649e-08	8.00376e-07	9.28756
WWOX	0.306596	7.33131	5.86579	1.43642e-08	8.14456e-07	9.26744
SYNE1	-0.77731	5.66299	-5.86216	1.46424e-08	8.24795e-07	9.24912
MDGA1	-0.818901	7.1716	-5.86204	1.46516e-08	8.24795e-07	9.24852
PRAME	1.601	9.72413	5.85757	1.50023e-08	8.41523e-07	9.22591
CDON	-0.648834	7.51601	-5.85469	1.52315e-08	8.51337e-07	9.21143
CSRNP3	-0.687106	8.96064	-5.82952	1.73929e-08	9.68698e-07	9.08466
RAB3B	-1.27401	7.26447	-5.82698	1.76267e-08	9.78251e-07	9.0719
CCDC158	-0.572179	3.85426	-5.82484	1.78262e-08	9.85839e-07	9.06115
FARP2	-0.346335	7.1159	-5.82061	1.82278e-08	1.00451e-06	9.03987
CELF4	-0.551541	7.82626	-5.81857	1.84241e-08	1.01178e-06	9.02964
EPHA5	-1.566	7.04904	-5.81637	1.86386e-08	1.01999e-06	9.01859
KPNA2	0.696854	10.7258	5.81354	1.8917e-08	1.03163e-06	9.00443
RNF207	-0.222994	7.26501	-5.8075	1.95273e-08	1.06123e-06	8.9741
GPR153	-0.294973	7.89736	-5.80457	1.98299e-08	1.07396e-06	8.95941
FGD6	-0.812894	7.31802	-5.79978	2.03347e-08	1.09751e-06	8.93541
MAP3K12	-0.417873	8.18608	-5.79096	2.12969e-08	1.14551e-06	8.89125
DAPK1	-0.559543	8.309	-5.78734	2.17041e-08	1.16343e-06	8.87317
EPB41L4B	-0.726665	7.02803	-5.78206	2.23125e-08	1.19197e-06	8.84677
IKZF4	-0.352571	6.81462	-5.78108	2.24273e-08	1.19405e-06	8.84187
PIANP	-0.56541	8.24513	-5.77708	2.29008e-08	1.21513e-06	8.82192
VPS26B	-0.41557	7.78183	-5.77556	2.30842e-08	1.22074e-06	8.8143
NCOR1	-0.385272	8.75333	-5.7711	2.36278e-08	1.24529e-06	8.79208
RADIL	-0.301414	7.3001	-5.76474	2.4426e-08	1.28306e-06	8.76036
SRGAP3	-0.716403	7.61199	-5.76402	2.45187e-08	1.28364e-06	8.75674
URGCP	-0.465615	7.15675	-5.76277	2.46791e-08	1.28774e-06	8.75052
PPP3CB	-0.450847	8.79158	-5.75783	2.53229e-08	1.31696e-06	8.72593
EPB41L3	-1.86858	8.54088	-5.75579	2.55944e-08	1.32669e-06	8.71575
NAV3	-1.15602	6.51501	-5.7547	2.574e-08	1.32985e-06	8.71033
SLC35E2B	-0.393395	8.93595	-5.75142	2.61847e-08	1.34838e-06	8.69398
CYB5R2	-0.596888	6.24108	-5.74846	2.65917e-08	1.36361e-06	8.67925
NUP50	0.322928	8.58785	5.74801	2.6654e-08	1.36361e-06	8.67702
CSRNP2	-0.481001	9.14557	-5.74664	2.68448e-08	1.36891e-06	8.67021
SLC29A4	-0.627956	9.08219	-5.74567	2.69803e-08	1.37137e-06	8.66541
GNL3L	0.45327	7.73375	5.74344	2.7296e-08	1.38103e-06	8.6543
LRRC37B	-0.550934	6.40391	-5.74309	2.73462e-08	1.38103e-06	8.65255
TMEM107	-0.517325	6.87414	-5.74194	2.75107e-08	1.38488e-06	8.64682
KLC4	-0.254368	7.63799	-5.72703	2.97294e-08	1.49179e-06	8.57279
NDEL1	-0.46413	8.23203	-5.72037	3.07751e-08	1.53934e-06	8.5398
FXYD6	-0.434774	9.12284	-5.71653	3.1396e-08	1.56542e-06	8.52073
MYO5A	-0.575595	7.91929	-5.71381	3.18419e-08	1.58263e-06	8.50727
KXD1	0.321629	8.23891	5.7111	3.22929e-08	1.59998e-06	8.49385
SOX6	-1.23915	6.49568	-5.70873	3.26916e-08	1.61464e-06	8.48214
MRPL11	0.345263	7.94318	5.7024	3.37821e-08	1.66042e-06	8.45083
DNER	-1.09528	8.46517	-5.70213	3.38299e-08	1.66042e-06	8.44948
PBX1	-0.541788	9.18038	-5.69887	3.44065e-08	1.68346e-06	8.43335
UBE2G2	0.393513	8.65134	5.69818	3.45296e-08	1.68423e-06	8.42995
SCG2	-1.08436	8.39854	-5.69471	3.51552e-08	1.70943e-06	8.41281
PRDM2	-0.437935	7.18554	-5.69378	3.5324e-08	1.71234e-06	8.40824
ADRB2	-0.708287	6.77859	-5.68876	3.62533e-08	1.7451e-06	8.38346
EYA4	-1.85751	6.14516	-5.68803	3.63914e-08	1.7451e-06	8.37984
CDKN1B	-0.576329	8.01803	-5.68777	3.6441e-08	1.7451e-06	8.37854
CNTROB	-0.36687	7.76464	-5.68775	3.64442e-08	1.7451e-06	8.37845
FRS3	-0.364775	7.59712	-5.68519	3.69299e-08	1.76298e-06	8.36582
NELFCD	-0.455923	9.34413	-5.68204	3.75351e-08	1.78644e-06	8.35031
TMEM196	-1.16413	8.1016	-5.67834	3.82595e-08	1.81542e-06	8.33207
BEST4	-0.292631	6.1921	-5.6681	4.03373e-08	1.90661e-06	8.28162
STEAP2	0.860312	6.0544	5.66768	4.04241e-08	1.90661e-06	8.27957
RAMP3	-0.574289	7.29246	-5.65525	4.30999e-08	2.02424e-06	8.21843
MMP15	-0.456366	7.41917	-5.65491	4.31759e-08	2.02424e-06	8.21675
CAMK2B	-0.703345	7.56854	-5.64948	4.43989e-08	2.07538e-06	8.19011
CCDC47	0.513838	8.58625	5.64457	4.55359e-08	2.12222e-06	8.16599
CNTFR	-0.55693	9.00092	-5.64224	4.60854e-08	2.14147e-06	8.15455
GPR85	-0.958196	6.97311	-5.63822	4.7047e-08	2.17971e-06	8.13485
MYO7A	-0.410921	6.81916	-5.63149	4.87024e-08	2.24976e-06	8.10187
SYNGR1	-0.382293	8.02004	-5.63047	4.89574e-08	2.25491e-06	8.09689
PIGS	-0.432446	7.87626	-5.6287	4.94057e-08	2.26891e-06	8.0882
BBS9	-0.579046	7.14627	-5.62759	4.96882e-08	2.26897e-06	8.08276
CTDNEP1	-0.347086	9.25257	-5.62755	4.96961e-08	2.26897e-06	8.08261
TIMM22	-0.349334	8.4508	-5.6221	5.11061e-08	2.3259e-06	8.05593
UBE2D4	-0.446733	8.61465	-5.6216	5.1239e-08	2.3259e-06	8.05345
TEKT3	-0.343794	4.6891	-5.61757	5.23067e-08	2.36752e-06	8.03379
CEP164	-0.298366	6.77888	-5.61454	5.31252e-08	2.39766e-06	8.01898
SEMA4G	-0.304714	6.42532	-5.60661	5.53284e-08	2.48994e-06	7.98024
ALS2CL	-0.273478	6.68355	-5.60367	5.6168e-08	2.5205e-06	7.96588
WNT4	-0.334575	7.33573	-5.60033	5.71354e-08	2.55661e-06	7.9496
RBM41	0.527927	7.10208	5.59888	5.7562e-08	2.56838e-06	7.94251
CAPS2	-0.76672	4.6702	-5.58818	6.07951e-08	2.70142e-06	7.89041
SEC63	-0.433299	9.53232	-5.58777	6.09227e-08	2.70142e-06	7.88841
PRKACB	-0.672234	8.58862	-5.58733	6.10598e-08	2.70142e-06	7.88627
NREP	-0.596511	10.5071	-5.58333	6.23194e-08	2.74941e-06	7.8668
RHBDL3	-0.552706	6.7336	-5.58233	6.26382e-08	2.75573e-06	7.86194
CADM4	-0.37887	8.18804	-5.58112	6.30258e-08	2.76504e-06	7.85606
NCOA7	-0.782751	8.35052	-5.57913	6.36706e-08	2.78554e-06	7.84635
EPB41L5	-0.561657	8.17069	-5.57845	6.38896e-08	2.78736e-06	7.84308
RAB30	-0.631998	7.53253	-5.5768	6.4431e-08	2.8032e-06	7.83504
NUTF2	0.396156	9.55041	5.56887	6.7087e-08	2.91069e-06	7.79653
DLG5	-0.405528	7.97889	-5.56675	6.78153e-08	2.93418e-06	7.78624
CALM2	-0.62354	10.5987	-5.56373	6.88668e-08	2.97149e-06	7.77158
TMEM44	-0.31469	6.91076	-5.55186	7.31525e-08	3.14776e-06	7.71404
ZZEF1	-0.351541	7.88647	-5.54537	7.56085e-08	3.24455e-06	7.68257
ARHGAP26	-0.876151	6.58882	-5.54453	7.59282e-08	3.2494e-06	7.67855
CCSER1	0.849094	7.33451	5.53475	7.97952e-08	3.40561e-06	7.63122
PLCL1	-0.781056	7.08293	-5.53418	8.00234e-08	3.40609e-06	7.6285
FLNC	0.451623	6.91481	5.53224	8.08162e-08	3.43054e-06	7.6191
POMT1	-0.278445	7.89172	-5.53168	8.10463e-08	3.43103e-06	7.61639
MYO15A	-0.265648	6.45779	-5.52811	8.25238e-08	3.47642e-06	7.59918
GLB1L3	-0.635344	6.2282	-5.52802	8.25612e-08	3.47642e-06	7.59875
PDP1	-0.444726	8.7051	-5.52738	8.28294e-08	3.47839e-06	7.59566
ERC2	-0.621697	6.62837	-5.52666	8.31337e-08	3.48186e-06	7.59217
KLHL35	-0.277748	7.00121	-5.5191	8.63801e-08	3.60821e-06	7.55567
LY6E	0.621764	8.33709	5.51818	8.678e-08	3.6153e-06	7.55127
SCN9A	-1.02161	8.86576	-5.51766	8.70121e-08	3.61538e-06	7.54872
KCNMB2	-0.341976	4.87927	-5.51441	8.84518e-08	3.6655e-06	7.53309
TRNAU1AP	-0.428432	7.41762	-5.51342	8.88978e-08	3.67429e-06	7.5283
KIF5A	-0.839028	9.46999	-5.50041	9.49379e-08	3.91363e-06	7.46568
OTUD7A	-0.221834	7.59295	-5.49011	9.99995e-08	4.1115e-06	7.41621
TMX1	0.572089	8.90913	5.4821	1.04122e-07	4.2698e-06	7.37774
SPTBN1	-0.534566	9.56472	-5.47988	1.05294e-07	4.30663e-06	7.36707
TMLHE	0.576326	7.27415	5.47194	1.09585e-07	4.47048e-06	7.32904
SUN1	-0.353693	8.88916	-5.4712	1.09995e-07	4.4756e-06	7.32548
SRCIN1	-0.315242	7.33763	-5.4693	1.11051e-07	4.49341e-06	7.31638
SRRM3	-0.405699	7.6561	-5.46903	1.11199e-07	4.49341e-06	7.31511
CA13	-0.396663	5.51021	-5.46887	1.11291e-07	4.49341e-06	7.31432
ST6GALNAC5	-1.03946	7.41849	-5.46772	1.11932e-07	4.50769e-06	7.30886
ZNF641	-0.449674	6.92863	-5.46713	1.12268e-07	4.50968e-06	7.306
BSN	-0.308258	7.38862	-5.46621	1.12786e-07	4.51892e-06	7.30162
CTIF	-0.364179	8.13028	-5.46233	1.15009e-07	4.59626e-06	7.28303
IGLL5	0.997517	8.70868	5.44817	1.23477e-07	4.92214e-06	7.21539
CASP9	-0.530465	7.38641	-5.44384	1.26188e-07	5.0175e-06	7.19471
WSCD1	-0.438164	6.46713	-5.44315	1.26625e-07	5.02215e-06	7.19142
OBSCN	-0.327579	7.10047	-5.44228	1.27176e-07	5.03131e-06	7.18729
CSPG5	-0.392011	6.85249	-5.43686	1.30677e-07	5.1568e-06	7.16144
SCAPER	-0.470584	7.76244	-5.43328	1.33037e-07	5.23679e-06	7.1444
RBFOX2	-0.426458	9.90959	-5.43147	1.34247e-07	5.27123e-06	7.13578
DAB1	-0.482471	6.18303	-5.42758	1.36888e-07	5.36152e-06	7.11723
CDK5R1	-0.487209	8.53009	-5.42654	1.37605e-07	5.37616e-06	7.11226
PAK1	-0.530718	8.16037	-5.42461	1.38939e-07	5.41484e-06	7.10308
CHRNB1	-0.332861	6.56284	-5.41317	1.47103e-07	5.71883e-06	7.04873
EPHX2	-0.528758	6.39056	-5.41135	1.48445e-07	5.75674e-06	7.04009
TARBP2	-0.26098	7.50244	-5.40436	1.53717e-07	5.9465e-06	7.00688
RAP2C	0.260447	7.66597	5.39567	1.60514e-07	6.19417e-06	6.96571
TRIL	-0.590455	7.45707	-5.39384	1.61984e-07	6.23558e-06	6.95703
AKR1C1	-1.03597	6.32436	-5.38448	1.69707e-07	6.5077e-06	6.91272
RNF4	0.374261	7.95909	5.3841	1.70025e-07	6.5077e-06	6.91093
SERP1	0.402503	8.92652	5.38378	1.70296e-07	6.5077e-06	6.90942
LRRC75A	-0.310258	7.03182	-5.37936	1.74081e-07	6.62576e-06	6.88851
DLG2	-0.977727	7.50558	-5.37918	1.74229e-07	6.62576e-06	6.8877
KIAA0930	-0.4822	8.85898	-5.37769	1.75529e-07	6.65907e-06	6.88062
ZNF436	-0.399579	7.22805	-5.37451	1.78323e-07	6.73916e-06	6.8656
HTR3A	-0.713334	6.43542	-5.37431	1.78498e-07	6.73916e-06	6.86467
IGSF3	-0.449122	8.3905	-5.3688	1.83448e-07	6.89684e-06	6.83865
ARMC2	-0.480978	5.99995	-5.36825	1.8395e-07	6.89684e-06	6.83605
UNKL	-0.187753	7.56047	-5.3682	1.83992e-07	6.89684e-06	6.83583
KIF3C	-0.466935	7.89676	-5.36449	1.87406e-07	7.0081e-06	6.81834
NCAN	1.05111	7.25889	5.36142	1.90288e-07	7.09896e-06	6.80382
GNB5	-0.290716	7.39695	-5.36072	1.90947e-07	7.10667e-06	6.80053
PCLO	-0.831598	8.08859	-5.36008	1.91553e-07	7.11236e-06	6.79752
TRAK1	-0.411539	10.0924	-5.35913	1.92454e-07	7.11747e-06	6.79305
SLC25A19	0.307218	6.56531	5.35869	1.92873e-07	7.11747e-06	6.79098
SLCO3A1	-0.824676	8.1994	-5.3584	1.93154e-07	7.11747e-06	6.7896
FBXO42	-0.474431	8.06325	-5.35803	1.93503e-07	7.11747e-06	6.78788
SIDT2	-0.466942	8.18538	-5.3517	1.99666e-07	7.32698e-06	6.75806
GNB1	-0.445126	11.047	-5.34092	2.10605e-07	7.71039e-06	6.70733
SRSF2	0.371473	9.94075	5.33497	2.16887e-07	7.92194e-06	6.67938
MGAT4B	-0.368059	7.73815	-5.3341	2.17822e-07	7.93761e-06	6.67529
ZNF624	-0.398131	6.77663	-5.33307	2.1893e-07	7.95952e-06	6.67047
CAMK1D	-0.540511	7.64763	-5.3283	2.24139e-07	8.13007e-06	6.64811
HIVEP2	-0.629966	8.03788	-5.32495	2.27873e-07	8.24647e-06	6.6324
RPL13A	0.384836	11.3855	5.31943	2.34166e-07	8.43789e-06	6.60649
THRA	-0.491102	9.00201	-5.31937	2.34237e-07	8.43789e-06	6.6062
BIRC5	0.819915	7.93224	5.31779	2.36068e-07	8.48439e-06	6.5988
KCTD7	-0.390515	8.14067	-5.3164	2.37689e-07	8.52317e-06	6.59229
RPS13	0.675669	10.1408	5.3051	2.51272e-07	8.98523e-06	6.53946
C9orf24	-0.243764	6.16741	-5.30474	2.51719e-07	8.98523e-06	6.53777
LSM14A	0.354492	9.21985	5.30105	2.56329e-07	9.12143e-06	6.52052
SLC43A2	-0.355452	7.9216	-5.30076	2.56696e-07	9.12143e-06	6.51916
SLC4A3	-0.296073	7.67069	-5.29759	2.60719e-07	9.24102e-06	6.50437
CADM3	-0.784795	8.5424	-5.29683	2.61701e-07	9.24102e-06	6.5008
WDR62	0.359664	7.0372	5.29673	2.61827e-07	9.24102e-06	6.50034
ABCC10	-0.190717	7.23898	-5.29576	2.63073e-07	9.24933e-06	6.49583
POLQ	0.768814	5.99147	5.29564	2.6324e-07	9.24933e-06	6.49523
GNAI1	-0.624071	7.79932	-5.29338	2.66176e-07	9.30563e-06	6.48468
USP44	0.823458	5.25254	5.29304	2.66622e-07	9.30563e-06	6.48309
TNFRSF10B	0.622271	7.03579	5.29286	2.66854e-07	9.30563e-06	6.48227
APBA1	-0.580063	7.86162	-5.29237	2.67496e-07	9.30563e-06	6.47998
KRT18	0.405178	7.4195	5.29213	2.67805e-07	9.30563e-06	6.47888
NISCH	-0.379664	8.83495	-5.29095	2.69364e-07	9.33913e-06	6.47337
GSTM2	-0.562694	8.10746	-5.289	2.71955e-07	9.4082e-06	6.46427
FBXO31	-0.303482	8.06086	-5.28622	2.75696e-07	9.51666e-06	6.45128
NRXN2	-0.515451	8.45773	-5.28503	2.77304e-07	9.55118e-06	6.44575
AKR1C2	-0.95201	7.51567	-5.28411	2.78556e-07	9.57329e-06	6.44147
ZC2HC1A	-0.552361	8.29959	-5.27632	2.89402e-07	9.92433e-06	6.40517
SLC25A11	-0.486304	8.49022	-5.27064	2.97559e-07	1.01818e-05	6.37875
REEP1	-0.853826	8.30379	-5.26961	2.99057e-07	1.02108e-05	6.37398
FAM124A	-0.391199	6.40513	-5.26631	3.03926e-07	1.03384e-05	6.35864
FLII	-0.39017	7.9278	-5.26619	3.0411e-07	1.03384e-05	6.35806
MAP2K4	-0.435417	8.50376	-5.26228	3.09978e-07	1.05152e-05	6.3399
MGAT5	-0.604572	9.41789	-5.26041	3.12822e-07	1.05887e-05	6.33122
FEN1	0.550208	8.32972	5.25849	3.15779e-07	1.06659e-05	6.32228
CALCOCO1	-0.400693	8.11791	-5.25559	3.20285e-07	1.07948e-05	6.30882
TLN2	-0.848618	8.20312	-5.24993	3.2925e-07	1.10732e-05	6.28259
MATN2	-0.923131	7.20042	-5.24033	3.45034e-07	1.15793e-05	6.2381
PINK1	-0.488363	7.80134	-5.23634	3.51801e-07	1.17812e-05	6.21965
DERA	-0.705633	7.85264	-5.23278	3.57955e-07	1.19618e-05	6.20318
SMARCAL1	-0.3244	7.90178	-5.23169	3.59867e-07	1.20001e-05	6.19812
PRPF40B	-0.245361	7.4591	-5.22681	3.68511e-07	1.22624e-05	6.17557
PTPRF	-0.519483	8.31348	-5.22604	3.69886e-07	1.22821e-05	6.17203
IFT20	-0.388304	9.71557	-5.21937	3.82086e-07	1.26604e-05	6.14121
POMGNT1	-0.382938	8.04122	-5.21893	3.82899e-07	1.26607e-05	6.13919
RIBC2	0.442698	5.81943	5.21732	3.85897e-07	1.27072e-05	6.13178
ICA1L	-0.691724	7.10459	-5.21731	3.85925e-07	1.27072e-05	6.13171
HMGB2	0.809607	9.1383	5.21419	3.91817e-07	1.28742e-05	6.11732
CDHR3	-0.389572	5.04738	-5.21364	3.92866e-07	1.28817e-05	6.11479
TP53BP1	-0.412063	8.80289	-5.21205	3.959e-07	1.29353e-05	6.10748
ANK3	-0.799644	7.89519	-5.21193	3.96147e-07	1.29353e-05	6.10689
SLC35G1	0.323131	5.47499	5.21119	3.97565e-07	1.29547e-05	6.10349
NCDN	-0.399474	8.31968	-5.20722	4.05296e-07	1.31792e-05	6.0852
VSTM2L	-0.577026	8.33833	-5.20517	4.09337e-07	1.32832e-05	6.07578
KPNB1	0.356827	10.4491	5.20244	4.14795e-07	1.34325e-05	6.0632
MFSD6	-0.497116	8.52567	-5.20165	4.16397e-07	1.34566e-05	6.05954
MRPL51	0.436906	10.2007	5.20072	4.18275e-07	1.3475e-05	6.05527
SV2B	-1.20978	6.7675	-5.20013	4.19462e-07	1.3475e-05	6.05258
NFATC3	0.38954	8.07652	5.2001	4.1954e-07	1.3475e-05	6.0524
OGG1	-0.28601	8.27189	-5.19673	4.26441e-07	1.36687e-05	6.03691
DDAH2	-0.385058	8.25622	-5.19379	4.32558e-07	1.38366e-05	6.02339
UBE2S	0.570275	7.89547	5.18933	4.41982e-07	1.41093e-05	6.00292
CASP3	-0.562484	7.89749	-5.18507	4.51199e-07	1.43743e-05	5.98333
ELK1	0.260478	7.67387	5.18276	4.56259e-07	1.44615e-05	5.97274
MC4R	-1.68017	6.8665	-5.18267	4.56447e-07	1.44615e-05	5.97235
RAP1GAP2	-0.624984	8.24903	-5.18256	4.567e-07	1.44615e-05	5.97182
LRRTM4	-1.27505	7.70291	-5.1808	4.60598e-07	1.45424e-05	5.96375
PIGL	-0.389319	7.15101	-5.18041	4.61479e-07	1.45424e-05	5.96194
XKR6	-0.507139	7.0652	-5.18016	4.6203e-07	1.45424e-05	5.9608
PRKCE	-0.576934	8.49358	-5.17895	4.64735e-07	1.45983e-05	5.95526
RSL1D1	0.495405	8.88341	5.17596	4.71497e-07	1.47811e-05	5.94155
TSPAN33	0.483437	6.83812	5.17458	4.74656e-07	1.48505e-05	5.93521
PTPRD	-0.955429	8.64077	-5.17058	4.83905e-07	1.50845e-05	5.91689
ORC6	0.723148	6.88501	5.17011	4.84993e-07	1.50845e-05	5.91476
ZNF460	0.373685	9.70587	5.1701	4.85017e-07	1.50845e-05	5.91471
SERINC1	-0.594001	10.1419	-5.16771	4.9064e-07	1.52071e-05	5.90377
LRRC59	0.408666	9.02384	5.16761	4.90894e-07	1.52071e-05	5.90328
RNF11	-0.611973	8.60912	-5.16596	4.94805e-07	1.52695e-05	5.89575
MRPL3	0.482451	9.33753	5.16594	4.94855e-07	1.52695e-05	5.89565
EIF3G	0.371396	9.3733	5.16379	5.00005e-07	1.53982e-05	5.88582
BAX	0.224012	8.17079	5.16168	5.05119e-07	1.5498e-05	5.87616
PRICKLE2	-0.61476	6.96572	-5.16164	5.05219e-07	1.5498e-05	5.87598
SLC2A11	-0.228946	7.23692	-5.15993	5.09402e-07	1.55959e-05	5.86815
PKIB	-0.819099	5.83895	-5.14991	5.34589e-07	1.63351e-05	5.82235
RABEP1	-0.44742	8.70659	-5.14639	5.43719e-07	1.65554e-05	5.80628
TRIM2	-0.627706	9.04226	-5.14631	5.43906e-07	1.65554e-05	5.80595
TMEM39B	-0.271986	7.49842	-5.14411	5.49699e-07	1.66994e-05	5.7959
RAB6A	-0.291191	9.18763	-5.13393	5.77245e-07	1.75023e-05	5.7495
TBCEL	-0.468106	8.52264	-5.13279	5.80422e-07	1.75647e-05	5.74429
DYNC1I2	-0.415564	10.1106	-5.13123	5.84777e-07	1.76625e-05	5.7372
TMOD2	-0.596545	8.57705	-5.13007	5.88038e-07	1.77269e-05	5.73192
DIRAS2	-0.80675	7.10106	-5.12829	5.93092e-07	1.7845e-05	5.7238
SYNM	-0.45978	7.35051	-5.11437	6.33999e-07	1.90394e-05	5.66052
STXBP5	-0.531092	8.30123	-5.10952	6.48862e-07	1.94485e-05	5.63854
CEBPG	0.298546	8.0143	5.10494	6.63241e-07	1.98416e-05	5.61775
C11orf87	-0.39084	6.75658	-5.10419	6.65628e-07	1.98752e-05	5.61434
ALKBH5	-0.333438	8.6783	-5.10252	6.70944e-07	1.99959e-05	5.6068
ARHGAP22	-0.479543	6.81912	-5.09784	6.86121e-07	2.04095e-05	5.58558
NEDD4L	-0.611562	8.18064	-5.09478	6.96231e-07	2.06711e-05	5.57171
OVOS2	0.497035	7.76561	5.09429	6.97836e-07	2.06796e-05	5.56952
HNRNPD	0.363227	9.99975	5.09008	7.11995e-07	2.10595e-05	5.55047
CAPRIN1	0.311407	10.6498	5.08901	7.1563e-07	2.11272e-05	5.54565
RBFOX1	-0.963019	7.50089	-5.08301	7.3641e-07	2.16999e-05	5.5185
SLC25A12	-0.476033	7.45015	-5.0752	7.64314e-07	2.248e-05	5.48323
POLA2	0.663541	7.96312	5.06782	7.91604e-07	2.31792e-05	5.44997
PLEKHA5	-0.480738	7.7967	-5.06759	7.92482e-07	2.31792e-05	5.44892
MAST2	-0.321601	8.06495	-5.06758	7.92515e-07	2.31792e-05	5.44888
DGAT1	-0.254508	8.17697	-5.06646	7.96752e-07	2.32358e-05	5.44382
DCLK1	-0.52065	9.31181	-5.06629	7.97407e-07	2.32358e-05	5.44305
BRCA2	0.7793	6.22064	5.05991	8.21949e-07	2.39065e-05	5.41431
MGAT4C	-1.10817	6.12354	-5.05864	8.26904e-07	2.40062e-05	5.40861
PLAGL1	-1.07259	6.79959	-5.05066	8.58826e-07	2.48771e-05	5.3727
GAPDH	0.385197	12.2419	5.05035	8.6007e-07	2.48771e-05	5.37133
TSPAN17	-0.28534	8.37757	-5.04983	8.62199e-07	2.48901e-05	5.36899
CPNE3	-0.499475	8.48893	-5.04947	8.6369e-07	2.48901e-05	5.36735
FZR1	-0.272286	8.04554	-5.04774	8.70807e-07	2.50493e-05	5.35957
DIP2C	-0.337893	7.77188	-5.0448	8.82992e-07	2.53345e-05	5.3464
PCBP4	-0.408689	8.53589	-5.04457	8.83949e-07	2.53345e-05	5.34537
IFT46	-0.498421	7.53074	-5.04399	8.86381e-07	2.53579e-05	5.34277
NPM1	0.454259	10.0429	5.04233	8.93404e-07	2.55124e-05	5.33529
DOK6	-0.605134	6.47009	-5.0359	9.21006e-07	2.62528e-05	5.30645
CACNA1D	-0.68155	6.66688	-5.03305	9.33522e-07	2.65614e-05	5.29366
SSH2	-0.433312	8.12305	-5.03148	9.40467e-07	2.67106e-05	5.28663
NCALD	-0.690228	7.113	-5.03097	9.42721e-07	2.67263e-05	5.28436
PRPS1	0.571906	9.07095	5.02932	9.50143e-07	2.68464e-05	5.27693
CCDC82	-0.620558	8.16493	-5.02926	9.50375e-07	2.68464e-05	5.2767
UHRF1	0.684233	7.78878	5.02748	9.5843e-07	2.70253e-05	5.2687
SEMA6C	-0.267394	7.77894	-5.01752	1.00458e-06	2.82757e-05	5.22414
MED26	0.249095	7.01245	5.01303	1.02607e-06	2.8829e-05	5.20409
SCML1	0.636292	6.73365	5.0099	1.04133e-06	2.92056e-05	5.19009
ST3GAL3	-0.3235	7.65426	-5.00439	1.06873e-06	2.99206e-05	5.16549
RHOU	-0.42636	9.02824	-5.00296	1.07595e-06	3.00543e-05	5.15911
S100PBP	-0.578897	7.52992	-5.00269	1.07733e-06	3.00543e-05	5.1579
DERL2	-0.371316	8.7385	-5.00225	1.07955e-06	3.00629e-05	5.15594
MORN1	-0.291686	7.56827	-5.00159	1.08289e-06	3.01024e-05	5.15302
HTR4	-0.616889	5.65491	-5.00097	1.08607e-06	3.01375e-05	5.15024
ST8SIA1	-0.549828	7.86112	-4.99946	1.09381e-06	3.02986e-05	5.14352
DKC1	0.450407	8.1211	4.99892	1.09659e-06	3.03223e-05	5.14111
AKT2	0.254222	8.29677	4.99413	1.12159e-06	3.0959e-05	5.11976
STMN1	-0.362339	8.68839	-4.99152	1.13542e-06	3.12858e-05	5.10815
LRRC28	-0.382699	7.79667	-4.99102	1.13812e-06	3.13051e-05	5.1059
SRGAP1	-0.568529	7.97127	-4.99026	1.14216e-06	3.13615e-05	5.10254
ZNF107	0.586846	6.2562	4.97944	1.20169e-06	3.29384e-05	5.05442
CALB1	-1.18439	5.87301	-4.97833	1.20795e-06	3.30524e-05	5.0495
ARHGAP28	-0.552203	5.87895	-4.97688	1.2162e-06	3.32202e-05	5.04306
VRK1	0.767347	8.00821	4.97509	1.22648e-06	3.34428e-05	5.03508
SRRM4	-0.437798	7.81574	-4.97409	1.23226e-06	3.35423e-05	5.03063
CAB39L	-0.840102	5.77146	-4.97305	1.23825e-06	3.36469e-05	5.02604
HOXC10	-0.667707	5.49828	-4.96803	1.26773e-06	3.43886e-05	5.00376
MRFAP1L1	-0.522716	7.29752	-4.96498	1.28595e-06	3.48225e-05	4.99025
GTDC1	-0.565474	7.34974	-4.96358	1.2944e-06	3.49911e-05	4.98404
SLC4A2	-0.694129	10.0368	-4.96205	1.30373e-06	3.51829e-05	4.97724
PAXBP1	0.624365	9.0021	4.96085	1.31106e-06	3.5306e-05	4.97193
NT5M	-0.273175	7.30782	-4.96057	1.31279e-06	3.5306e-05	4.97069
CENPA	0.532208	7.93686	4.95601	1.3411e-06	3.60056e-05	4.95049
RAB3C	-0.944964	9.1349	-4.95447	1.3508e-06	3.62041e-05	4.94367
ALS2	-0.36795	7.2325	-4.95392	1.35426e-06	3.6235e-05	4.94124
SBF1	-0.301067	8.35768	-4.95041	1.37662e-06	3.67708e-05	4.92573
SLITRK1	-1.12417	7.39621	-4.94928	1.38395e-06	3.69037e-05	4.92071
PRPH	-1.40487	9.66721	-4.94666	1.40095e-06	3.7174e-05	4.90915
ATP2B4	-0.980862	8.4063	-4.94652	1.40191e-06	3.7174e-05	4.9085
PGBD5	-0.462349	7.37247	-4.94643	1.4025e-06	3.7174e-05	4.9081
VCAN	0.992609	8.28936	4.94627	1.40355e-06	3.7174e-05	4.9074
PPP4R4	0.854138	5.12882	4.94528	1.40999e-06	3.72816e-05	4.90306
UTP3	0.438784	7.55318	4.94159	1.43448e-06	3.78654e-05	4.88676
CIART	0.432879	6.24427	4.94114	1.43753e-06	3.78822e-05	4.88475
RGS17	-0.420458	6.51249	-4.93973	1.44699e-06	3.80677e-05	4.87854
TACC3	0.49242	7.1922	4.93787	1.45964e-06	3.83363e-05	4.8703
DDX25	-0.592121	6.77464	-4.93534	1.47696e-06	3.87265e-05	4.85914
CAMKK1	-0.28826	6.78665	-4.93319	1.49182e-06	3.9051e-05	4.84966
PMM1	-0.294162	7.41071	-4.92967	1.51646e-06	3.96144e-05	4.83416
SLC36A4	-0.53685	8.04239	-4.9294	1.51839e-06	3.96144e-05	4.83295
MTHFD1	0.524015	8.04456	4.92746	1.53215e-06	3.99069e-05	4.82442
DTNBP1	0.230534	6.95621	4.92673	1.53737e-06	3.99766e-05	4.8212
SMC4	0.725636	8.46518	4.92577	1.54426e-06	4.00896e-05	4.81696
FBXO9	-0.397453	7.54638	-4.92487	1.55072e-06	4.01907e-05	4.81301
CHD3	-0.318728	8.74496	-4.92368	1.55931e-06	4.03469e-05	4.80778
SLC12A1	-0.412923	4.40636	-4.92317	1.56307e-06	4.03777e-05	4.8055
ATF7	-0.387496	8.31371	-4.92228	1.5695e-06	4.0477e-05	4.80162
GAL3ST4	0.347943	7.06155	4.91868	1.59601e-06	4.10935e-05	4.78577
TTC19	-0.354644	8.79578	-4.91566	1.61858e-06	4.16062e-05	4.77248
SOCS4	0.490312	7.43269	4.91483	1.62484e-06	4.16988e-05	4.76883
EFNB3	-0.484191	7.56675	-4.91247	1.64278e-06	4.20905e-05	4.75844
HMGN3	-0.464786	7.88518	-4.90792	1.67784e-06	4.29187e-05	4.73846
ARRB1	-0.485008	8.66712	-4.90501	1.70063e-06	4.34311e-05	4.72569
PFKL	-0.386011	7.8674	-4.90304	1.7162e-06	4.37576e-05	4.71707
C6orf136	-0.280432	6.88747	-4.90223	1.72272e-06	4.38526e-05	4.71348
ZNF445	-0.370126	8.31277	-4.9009	1.73338e-06	4.40524e-05	4.70765
SPECC1	0.429219	7.11206	4.89894	1.7492e-06	4.43827e-05	4.69905
NEK2	0.593319	7.48382	4.89776	1.75878e-06	4.45539e-05	4.69388
STMN4	-0.686447	9.45894	-4.89549	1.77737e-06	4.49522e-05	4.68394
TUBGCP6	-0.225113	7.37015	-4.89408	1.789e-06	4.51413e-05	4.67777
ATP6V1G2	-0.759565	8.3969	-4.89389	1.79059e-06	4.51413e-05	4.67692
PDIA2	-0.511714	6.96556	-4.89326	1.7958e-06	4.52001e-05	4.67417
TMEM74B	0.504871	6.30344	4.8898	1.82479e-06	4.58562e-05	4.65903
TIMM8A	0.381022	5.85113	4.88478	1.86765e-06	4.68583e-05	4.63707
PDE2A	-0.44177	7.31084	-4.8783	1.92447e-06	4.82068e-05	4.60872
FANCB	0.783445	6.09432	4.87248	1.97687e-06	4.94406e-05	4.58331
TTLL1	-0.374108	7.77789	-4.87079	1.99237e-06	4.97491e-05	4.57592
DUS1L	0.33546	8.60966	4.87041	1.99585e-06	4.97568e-05	4.57427
CRK	-0.301792	9.81808	-4.86499	2.04637e-06	5.09356e-05	4.55063
FXR2	-0.313603	8.58629	-4.85893	2.10436e-06	5.2296e-05	4.52421
MTCL1	-0.349379	7.12712	-4.85245	2.1681e-06	5.3795e-05	4.496
TSHZ2	-0.696353	8.34877	-4.84671	2.22615e-06	5.5148e-05	4.47102
SLC16A1	0.716119	8.43889	4.8437	2.25711e-06	5.5827e-05	4.45796
SHCBP1	0.596604	7.02721	4.84052	2.29037e-06	5.65419e-05	4.44413
ANP32B	0.522035	7.91453	4.84025	2.29321e-06	5.65419e-05	4.44296
POLR2H	0.470409	9.06276	4.83582	2.34034e-06	5.76134e-05	4.42373
DIRAS3	-0.97639	6.39655	-4.83391	2.36085e-06	5.80274e-05	4.41548
PAN2	-0.430989	7.58065	-4.82813	2.42426e-06	5.9493e-05	4.39043
RABGAP1L	-0.346328	7.61875	-4.82777	2.42833e-06	5.94998e-05	4.38884
RWDD2A	-0.464176	6.53287	-4.82572	2.45123e-06	5.99674e-05	4.37997
FANCI	0.897334	7.97545	4.82515	2.45764e-06	6.00306e-05	4.3775
HDAC5	-0.329963	8.73433	-4.82374	2.47352e-06	6.03248e-05	4.37142
APMAP	-0.345613	8.34467	-4.8221	2.49221e-06	6.06862e-05	4.3643
HNRNPF	0.342743	8.85643	4.81683	2.5531e-06	6.20728e-05	4.34149
NDE1	0.372304	6.94993	4.81637	2.55841e-06	6.21057e-05	4.33953
PRUNE2	-1.31188	7.75247	-4.81525	2.57157e-06	6.23288e-05	4.33468
CCNA2	0.744614	8.34617	4.81184	2.612e-06	6.31336e-05	4.31994
FAM219B	-0.349475	8.08624	-4.81177	2.61281e-06	6.31336e-05	4.31964
TICRR	0.683261	7.03463	4.81052	2.62781e-06	6.33983e-05	4.31424
STK31	-0.491771	4.48251	-4.80816	2.65638e-06	6.39894e-05	4.30402
KIF5C	-0.60586	9.78983	-4.80269	2.72352e-06	6.5412e-05	4.28043
EIF2D	0.337989	7.41083	4.80267	2.72377e-06	6.5412e-05	4.28035
ARHGDIG	-0.69713	7.75546	-4.79977	2.76015e-06	6.61846e-05	4.26781
PRMT3	0.449867	6.83329	4.7954	2.81562e-06	6.74117e-05	4.24901
PECR	-0.37056	6.44977	-4.79395	2.83437e-06	6.77574e-05	4.24274
FAR2	-0.74685	6.96538	-4.79294	2.84739e-06	6.79651e-05	4.23841
TTF2	0.533128	7.41482	4.79124	2.86962e-06	6.83919e-05	4.23107
UBASH3B	-0.498835	6.40573	-4.79078	2.87558e-06	6.84302e-05	4.2291
ROBO3	-0.193792	6.47338	-4.78948	2.89267e-06	6.87327e-05	4.22351
MAGEA10	0.78159	6.39918	4.78868	2.90321e-06	6.88789e-05	4.22007
RUFY3	-0.513924	9.40344	-4.78415	2.96373e-06	7.02087e-05	4.20058
SEC14L2	0.307216	6.03325	4.78367	2.97027e-06	7.02576e-05	4.1985
TNKS	-0.380321	8.88108	-4.78148	2.99997e-06	7.08534e-05	4.18911
PTH1R	-0.313008	6.45692	-4.77989	3.02176e-06	7.12177e-05	4.18227
KIAA1549	-0.294019	7.89164	-4.7797	3.02446e-06	7.12177e-05	4.18143
LAGE3	0.372199	7.35103	4.77728	3.05787e-06	7.18966e-05	4.17105
E2F8	0.602335	6.11912	4.774	3.10389e-06	7.28694e-05	4.15694
WDR47	-0.581712	8.36718	-4.7735	3.11091e-06	7.29253e-05	4.15481
SMG9	0.269534	7.45287	4.77272	3.12194e-06	7.30749e-05	4.15146
FAM153A	0.59743	8.0369	4.76955	3.16722e-06	7.40244e-05	4.13787
RFWD3	0.486674	7.77573	4.76759	3.1955e-06	7.45744e-05	4.12947
LRP1B	-0.939002	5.3788	-4.76562	3.22423e-06	7.51333e-05	4.12102
LRRC57	-0.319306	7.5361	-4.76362	3.25372e-06	7.5708e-05	4.11242
SAT2	-0.407077	7.84208	-4.76261	3.26862e-06	7.59423e-05	4.10811
KCNH8	-0.747503	7.03744	-4.75919	3.31972e-06	7.70156e-05	4.09346
MAP4K4	-0.382645	8.87493	-4.75724	3.34922e-06	7.75852e-05	4.08511
HIVEP3	-0.358797	6.9846	-4.75529	3.37899e-06	7.81596e-05	4.07675
MTMR9	-0.427713	8.29554	-4.75302	3.41387e-06	7.88503e-05	4.06706
POLR3K	0.341463	8.46319	4.7509	3.44682e-06	7.94944e-05	4.05799
EIF2S3	0.453765	10.5173	4.75051	3.45284e-06	7.95167e-05	4.05634
ABHD16A	-0.27582	7.71549	-4.74921	3.47328e-06	7.98088e-05	4.05077
ARHGEF11	-0.354827	7.8558	-4.74906	3.47569e-06	7.98088e-05	4.05011
GNA12	-0.27736	8.70528	-4.74838	3.48632e-06	7.99359e-05	4.04723
RPS4X	0.374692	11.7877	4.74797	3.49282e-06	7.99684e-05	4.04547
TUBB2A	-0.542867	8.5218	-4.74713	3.50607e-06	8.01549e-05	4.04189
MPDZ	-0.378249	7.50664	-4.74603	3.52369e-06	8.04404e-05	4.03716
DISP2	-0.377586	7.68286	-4.74314	3.57006e-06	8.12916e-05	4.02482
ZC3H6	-0.43526	7.17292	-4.74306	3.57132e-06	8.12916e-05	4.02449
KIF6	0.314573	4.87744	4.73863	3.64357e-06	8.28161e-05	4.00558
FAM219A	-0.341881	8.20911	-4.73727	3.66606e-06	8.32068e-05	3.99977
CDK2AP1	0.401236	9.67795	4.73576	3.69116e-06	8.36557e-05	3.99333
POU4F2	-0.684184	6.3609	-4.73384	3.72328e-06	8.42619e-05	3.98515
ATAT1	-0.490111	8.13922	-4.73152	3.76253e-06	8.50277e-05	3.97526
DHRS12	-0.244508	7.06205	-4.72756	3.83027e-06	8.64341e-05	3.95842
RPLP2	0.603953	11.3338	4.72477	3.87881e-06	8.72188e-05	3.94653
TRIM16	-0.411057	8.08985	-4.72475	3.8792e-06	8.72188e-05	3.94643
RNF144A	-0.402298	8.38195	-4.7246	3.8817e-06	8.72188e-05	3.94583
BTBD3	-0.674376	10.562	-4.71997	3.96362e-06	8.89323e-05	3.92612
SERAC1	-0.463438	6.52225	-4.71509	4.05171e-06	9.06483e-05	3.90538
RPH3A	-0.730065	6.29132	-4.71489	4.05533e-06	9.06483e-05	3.90453
MAP2	-0.577937	9.3664	-4.71478	4.05742e-06	9.06483e-05	3.90405
MCF2L2	-0.606551	7.2247	-4.7134	4.08266e-06	9.10827e-05	3.89819
AK5	-0.813542	5.89093	-4.71043	4.13767e-06	9.2179e-05	3.88557
NR2C2AP	0.400432	7.07471	4.71003	4.14503e-06	9.22123e-05	3.88389
NADK	-0.236336	7.12125	-4.70852	4.17326e-06	9.2709e-05	3.87748
CLSTN3	-0.437911	8.14886	-4.70375	4.26382e-06	9.45871e-05	3.85723
AP2A2	-0.42586	9.37251	-4.70266	4.2847e-06	9.4916e-05	3.85262
GPR161	-0.39649	7.48836	-4.70101	4.31671e-06	9.54905e-05	3.8456
ZMYND8	-0.314803	7.73177	-4.69767	4.38186e-06	9.67954e-05	3.83147
MTUS1	-0.62333	7.23584	-4.69158	4.50322e-06	9.93365e-05	3.8057
SIK2	-0.358596	7.42366	-4.68888	4.55809e-06	0.000100406	3.79427
EMC1	-0.387804	8.4713	-4.68535	4.6308e-06	0.000101865	3.77935
ZNF101	0.396234	7.15189	4.68503	4.63752e-06	0.00010187	3.77798
BRSK1	-0.282413	8.16769	-4.6795	4.75381e-06	0.000104278	3.75462
MCM2	0.562971	8.52295	4.67855	4.77392e-06	0.000104494	3.75064
LRRC2	-0.576252	5.28773	-4.67815	4.78249e-06	0.000104494	3.74895
TULP4	-0.351257	8.47832	-4.67792	4.78743e-06	0.000104494	3.74797
DPYSL3	-0.469871	9.90097	-4.67779	4.79026e-06	0.000104494	3.74742
DTX3	-0.347822	8.23109	-4.67687	4.81015e-06	0.00010467	3.74351
GRIA4	-0.734979	7.35025	-4.67662	4.81534e-06	0.00010467	3.74249
MPHOSPH8	-0.372227	7.59244	-4.67649	4.81833e-06	0.00010467	3.74191
OPTN	-0.574452	8.06198	-4.67395	4.87329e-06	0.000105601	3.73121
PDHA1	0.333597	9.0764	4.67389	4.87463e-06	0.000105601	3.73095
CACNB4	-0.447631	6.98326	-4.67305	4.89292e-06	0.000105745	3.72742
DDAH1	-0.82456	7.88632	-4.67292	4.89577e-06	0.000105745	3.72687
PPFIBP1	-0.643883	6.76339	-4.67266	4.90146e-06	0.000105745	3.72577
CNTNAP5	-0.733012	5.82036	-4.67217	4.91231e-06	0.000105834	3.72369
CENPM	0.421336	7.81924	4.66883	4.98604e-06	0.000107275	3.70964
SEC61A1	0.280889	9.51742	4.66562	5.05813e-06	0.000108677	3.69611
KIFAP3	-0.624508	8.57458	-4.66437	5.08639e-06	0.000109135	3.69085
PKIA	-0.436599	8.09063	-4.66116	5.15989e-06	0.000110561	3.67733
GABARAPL1	-0.702366	6.62529	-4.66034	5.17878e-06	0.000110649	3.67388
XRCC3	0.273834	7.22012	4.6602	5.18208e-06	0.000110649	3.67328
ST7	-0.482685	8.01703	-4.66007	5.18515e-06	0.000110649	3.67272
MAP1LC3A	-0.429525	6.70851	-4.65649	5.26851e-06	0.000112276	3.65768
AAMP	-0.25638	8.11124	-4.65508	5.30183e-06	0.000112774	3.65174
CHAF1A	0.482308	7.2839	4.65489	5.30627e-06	0.000112774	3.65095
RALGDS	-0.407016	8.72759	-4.65328	5.34443e-06	0.000113432	3.6442
MED31	-0.377428	7.54333	-4.65186	5.37835e-06	0.000113998	3.63823
SDF2	-0.337182	8.61224	-4.64695	5.49746e-06	0.000116365	3.61758
GINS2	0.76326	7.6623	4.64634	5.5123e-06	0.0001164	3.61504
HTRA2	-0.219288	8.15867	-4.64627	5.51392e-06	0.0001164	3.61476
SCN1A	-0.659032	4.89174	-4.64473	5.55201e-06	0.000117047	3.60828
THEM4	-0.369307	7.17011	-4.64413	5.56693e-06	0.000117204	3.60575
PPP1R21	-0.619212	7.80539	-4.63559	5.78238e-06	0.000121512	3.56996
SLC35D2	-0.637654	6.77546	-4.63541	5.78703e-06	0.000121512	3.5692
ARRB2	-0.294774	8.67711	-4.63303	5.84846e-06	0.000122638	3.55925
TEX15	0.943322	5.78702	4.63141	5.89077e-06	0.000123203	3.55245
ZXDA	0.269031	8.32567	4.6314	5.89108e-06	0.000123203	3.55241
DDB2	0.32886	7.56128	4.63002	5.92713e-06	0.000123792	3.54666
RPS16	0.343237	11.051	4.62658	6.01852e-06	0.000125534	3.53224
GNG2	-0.601227	10.0245	-4.62595	6.03533e-06	0.000125717	3.52961
SCD	0.668385	9.11968	4.62292	6.11699e-06	0.00012725	3.51694
DHFR	0.755668	8.45374	4.62117	6.16456e-06	0.00012807	3.50964
FNDC4	-0.36056	7.46738	-4.61841	6.24038e-06	0.000129473	3.49813
TTC21B	-0.415981	7.61998	-4.61811	6.24893e-06	0.00012948	3.49684
DGCR2	-0.255392	8.34522	-4.61719	6.27439e-06	0.000129668	3.49301
ABCA5	-0.868768	6.5767	-4.61718	6.27455e-06	0.000129668	3.49298
FYN	-0.38897	9.34491	-4.61682	6.28465e-06	0.000129707	3.49147
HMX1	-0.383626	8.36781	-4.61427	6.35611e-06	0.000131009	3.48081
KLHDC8A	-0.415422	7.45566	-4.6137	6.37206e-06	0.000131166	3.47845
CDC45	0.778858	8.02672	4.61175	6.42722e-06	0.000132128	3.47033
RUNX1T1	-0.544371	7.96141	-4.61066	6.45834e-06	0.000132442	3.46578
OR4M2	1.63092	4.9529	4.61063	6.45933e-06	0.000132442	3.46564
KATNAL1	-0.49999	8.10091	-4.61028	6.46936e-06	0.000132474	3.46418
PLK1	0.61759	8.50262	4.60829	6.52661e-06	0.000133473	3.45588
PRKAG2	-0.422066	6.99793	-4.6078	6.54078e-06	0.000133588	3.45383
SERPING1	0.802702	7.99766	4.60623	6.58632e-06	0.000134344	3.4473
MPPE1	-0.525729	6.99707	-4.60531	6.61307e-06	0.000134692	3.44348
RRM1	0.573685	8.96304	4.60506	6.62054e-06	0.000134692	3.44242
KDELR1	0.367688	9.62048	4.60212	6.70692e-06	0.000136157	3.4302
CNBP	0.322297	9.97054	4.60203	6.70989e-06	0.000136157	3.42979
GPLD1	-0.48931	6.21961	-4.59962	6.78152e-06	0.000137433	3.41979
DPY19L3	0.524432	6.81115	4.59887	6.80398e-06	0.00013766	3.41667
SLITRK3	-0.612473	5.36572	-4.59867	6.81025e-06	0.00013766	3.4158
MUC15	2.11506	5.86821	4.59665	6.87114e-06	0.000138712	3.40742
CDCA5	0.67578	7.7662	4.59608	6.88831e-06	0.00013888	3.40507
PTPRA	-0.406319	10.0591	-4.59523	6.91431e-06	0.000139226	3.40152
CROT	-0.622651	7.19645	-4.59448	6.93722e-06	0.000139463	3.3984
ZKSCAN3	-0.345172	6.48538	-4.59427	6.94386e-06	0.000139463	3.3975
ABLIM2	-0.577876	7.20387	-4.59299	6.98311e-06	0.000140072	3.39219
SEZ6	-0.490482	7.14587	-4.59152	7.0284e-06	0.000140801	3.3861
APLP2	-0.427827	9.77351	-4.59068	7.05469e-06	0.000141148	3.38259
RAPGEF4	-0.608478	7.34789	-4.58806	7.13646e-06	0.000142602	3.37174
EXO1	1.02057	8.37411	4.58588	7.20562e-06	0.000143801	3.36265
GTPBP2	-0.276035	8.60018	-4.58401	7.26533e-06	0.000144809	3.35488
CENPU	0.722785	6.80012	4.58056	7.37639e-06	0.000146836	3.3406
PPP6C	0.388611	9.94716	4.57889	7.43097e-06	0.000147735	3.33365
SLC26A11	-0.445609	8.16342	-4.57676	7.50088e-06	0.000148937	3.32484
F8A1	0.608475	9.28361	4.57609	7.52306e-06	0.000149188	3.32206
CD101	-0.305762	6.00305	-4.57483	7.56483e-06	0.000149827	3.31685
BEND4	0.560515	7.08212	4.57386	7.59719e-06	0.000150279	3.31283
GRWD1	0.246951	7.69101	4.5734	7.61274e-06	0.000150397	3.3109
AGAP2	-0.293414	7.57124	-4.56988	7.73135e-06	0.000152548	3.29635
AFAP1	-0.539547	10.0714	-4.56834	7.78395e-06	0.000153394	3.28996
KIRREL3	-0.431831	6.87491	-4.56753	7.8116e-06	0.000153746	3.28662
ALCAM	-0.952522	9.72871	-4.56473	7.90846e-06	0.000155457	3.27502
KIF3B	-0.329912	8.01941	-4.55943	8.09446e-06	0.000158915	3.25314
C14orf39	1.01794	4.46112	4.55889	8.11386e-06	0.000159096	3.25089
RSF1	-0.536305	7.55105	-4.55824	8.13708e-06	0.000159353	3.24819
ATN1	-0.295034	7.95107	-4.55731	8.17012e-06	0.000159801	3.24438
AUH	-0.282876	7.75825	-4.54882	8.48019e-06	0.000165659	3.20932
NRSN1	-0.607309	9.23721	-4.54849	8.49247e-06	0.000165693	3.20796
KLHDC9	-0.260789	5.72028	-4.54738	8.53356e-06	0.000166288	3.20342
STOML2	0.394308	9.0744	4.54469	8.63473e-06	0.000167944	3.19233
HRH1	-0.421794	5.71499	-4.54456	8.63991e-06	0.000167944	3.19176
GOLM1	-0.407223	8.75203	-4.5434	8.68371e-06	0.000168586	3.187
SDK2	0.419961	6.64233	4.54288	8.70351e-06	0.000168762	3.18486
CELSR3	-0.379504	8.33609	-4.54241	8.72156e-06	0.000168904	3.18291
ZNF367	0.475303	7.68524	4.53612	8.96477e-06	0.0001734	3.15703
INPP5J	-0.270298	7.02033	-4.53536	8.9946e-06	0.000173763	3.1539
SLC27A3	-0.21382	7.38852	-4.53246	9.10916e-06	0.00017576	3.14199
AMMECR1L	-0.28725	7.24357	-4.52987	9.21283e-06	0.000177043	3.13135
FKBP3	0.498891	8.88075	4.52963	9.22254e-06	0.000177043	3.13036
SMYD4	-0.255154	7.58666	-4.52952	9.22679e-06	0.000177043	3.12992
TMEM242	-0.385667	7.50603	-4.52942	9.23086e-06	0.000177043	3.12951
HHIPL2	-0.154457	5.91159	-4.52939	9.23203e-06	0.000177043	3.12939
ZNF595	0.442563	7.92176	4.52858	9.26472e-06	0.00017727	3.12606
PARK7	-0.395395	9.07255	-4.52854	9.26644e-06	0.00017727	3.12589
POLA1	0.544427	8.01334	4.52534	9.39695e-06	0.000179522	3.11273
ATXN7L1	-0.285178	6.7288	-4.52509	9.40704e-06	0.000179522	3.11172
SH3BGRL2	-0.391554	8.0431	-4.52251	9.5138e-06	0.000181201	3.1011
ABLIM3	-0.642911	8.398	-4.52228	9.52301e-06	0.000181201	3.10019
CENPE	0.679715	5.58938	4.52212	9.52961e-06	0.000181201	3.09954
EIF3M	0.474296	10.2205	4.52166	9.54878e-06	0.000181346	3.09765
CA10	-0.696157	6.41313	-4.5207	9.58891e-06	0.000181888	3.09371
RPS9	0.486509	10.8625	4.51668	9.75868e-06	0.000184885	3.0772
MRPS25	-0.425688	7.66625	-4.51599	9.78801e-06	0.000185217	3.07437
TTC39C	-0.459149	8.07486	-4.50755	1.01542e-05	0.000191916	3.03982
RNF19A	-0.387592	8.58415	-4.50242	1.03834e-05	0.000196011	3.01884
UBE4B	-0.333871	8.57329	-4.49939	1.0521e-05	0.000198371	3.00645
KCNJ3	-0.71058	6.00368	-4.49894	1.05414e-05	0.000198517	3.00464
PYROXD1	-0.51987	6.97288	-4.498	1.05845e-05	0.000199091	3.00079
ULBP1	-0.415658	6.42186	-4.49695	1.06328e-05	0.000199759	2.99652
BAZ1A	0.553951	7.10464	4.49608	1.06732e-05	0.000200278	2.99295
KLF12	-0.45193	8.57734	-4.49329	1.08034e-05	0.000202479	2.98155
PRELID1	0.496039	10.3606	4.49131	1.08967e-05	0.000203985	2.97346
YIPF6	0.364492	8.72124	4.491	1.09114e-05	0.000204003	2.9722
PNMA2	-0.635851	8.45641	-4.49074	1.09236e-05	0.000204003	2.97114
RPAIN	-0.381005	8.62338	-4.48947	1.09836e-05	0.000204842	2.966
ERCC6L	0.567108	5.4064	4.48901	1.10057e-05	0.000204842	2.96411
GAR1	0.269879	6.44215	4.48897	1.10077e-05	0.000204842	2.96394
NUDCD3	-0.285737	8.66418	-4.48667	1.1118e-05	0.00020665	2.95456
JUP	-0.391217	8.54878	-4.48468	1.12145e-05	0.000208197	2.94644
CACNA1E	-0.847606	7.02424	-4.48245	1.13231e-05	0.000209966	2.93738
PCDH1	-0.332213	8.28548	-4.4804	1.14241e-05	0.000211589	2.92903
ACADL	-0.293889	4.19202	-4.47909	1.14889e-05	0.000212538	2.92371
L3MBTL4	-0.80192	6.38016	-4.47843	1.15219e-05	0.000212898	2.92101
LRR1	0.405561	6.62588	4.47791	1.15482e-05	0.000213133	2.91887
FEV	0.410275	8.65861	4.47712	1.15876e-05	0.000213609	2.91567
CHL1	-1.24866	6.87167	-4.47683	1.16022e-05	0.000213628	2.91448
ZC3H7B	-0.285845	8.70005	-4.47655	1.1616e-05	0.000213631	2.91337
SHQ1	0.44775	7.59787	4.47609	1.16395e-05	0.000213814	2.91147
IPO4	0.368897	7.33023	4.47395	1.17475e-05	0.000215544	2.90279
FRMD3	-0.469598	6.31718	-4.47327	1.17823e-05	0.000215931	2.90001
RBMX	0.337732	9.33107	4.47205	1.18445e-05	0.000216819	2.89506
TRIM36	-0.789565	7.44079	-4.46799	1.20542e-05	0.0002204	2.87856
PCDH9	-0.794923	7.02479	-4.46615	1.21506e-05	0.000221903	2.87108
HMGB3	0.593765	7.85667	4.46322	1.2305e-05	0.00022422	2.85921
WDFY2	-0.290699	7.64356	-4.4632	1.2306e-05	0.00022422	2.85914
RFTN1	-0.609701	8.02908	-4.46202	1.23691e-05	0.000225108	2.85433
CORO2B	-0.569965	7.06521	-4.46157	1.23933e-05	0.000225289	2.85249
RHOT1	-0.450201	8.66916	-4.45949	1.25051e-05	0.000227057	2.84405
LRBA	0.478575	8.34643	4.45862	1.2552e-05	0.000227647	2.84053
NECAP1	-0.476386	8.63801	-4.45038	1.30057e-05	0.000235426	2.80717
MSTN	-0.342352	3.73559	-4.4502	1.30159e-05	0.000235426	2.80643
ARPP21	-0.577889	5.73298	-4.45002	1.30259e-05	0.000235426	2.80571
RPS28	0.448488	11.4744	4.4493	1.30663e-05	0.000235885	2.8028
MYO9A	-0.411032	7.80435	-4.44859	1.31063e-05	0.000236267	2.79993
SULT4A1	-0.516108	8.24438	-4.44839	1.31176e-05	0.000236267	2.79912
NALCN	-0.862582	7.34717	-4.44722	1.31838e-05	0.000237006	2.79439
DVL2	-0.246439	8.14111	-4.44714	1.31888e-05	0.000237006	2.79404
NUP62CL	0.548125	5.45522	4.44561	1.32759e-05	0.000238299	2.78785
AP2B1	-0.440486	9.93567	-4.44471	1.33272e-05	0.000238946	2.78423
CLMP	0.658614	6.71699	4.44307	1.34218e-05	0.000240368	2.77758
MTA2	0.304907	8.81677	4.43998	1.36012e-05	0.000243304	2.76511
EPB41L1	-0.506636	8.83739	-4.43819	1.37063e-05	0.000244905	2.75788
TRIM48	-0.384134	4.73464	-4.43668	1.37957e-05	0.000246221	2.75178
TALDO1	0.334013	7.76204	4.43335	1.39942e-05	0.000249482	2.73835
HAPLN3	0.335042	6.58164	4.43162	1.4099e-05	0.000251064	2.73135
NEU3	-0.266564	6.7854	-4.42986	1.42054e-05	0.000252673	2.72428
PAM	-0.661391	7.52347	-4.42915	1.42493e-05	0.000253166	2.72139
KANSL1L	-0.394251	6.54963	-4.4274	1.43566e-05	0.000254785	2.71434
PDE7B	-0.538454	5.53565	-4.4263	1.44241e-05	0.000255694	2.70993
NAT14	0.238658	7.7274	4.42562	1.44667e-05	0.000255895	2.70716
TSACC	0.278824	4.33734	4.4256	1.4468e-05	0.000255895	2.70708
SLC38A5	0.43487	6.47076	4.42453	1.45342e-05	0.000256493	2.7028
BRAT1	-0.181333	7.85549	-4.42453	1.45345e-05	0.000256493	2.70277
DLC1	-0.841984	8.54476	-4.42415	1.45582e-05	0.000256623	2.70124
SCCPDH	-0.434066	8.54255	-4.42348	1.45997e-05	0.000257066	2.69857
PGRMC1	0.459306	10.4769	4.42312	1.46226e-05	0.00025718	2.6971
PHF12	-0.236782	8.0641	-4.42118	1.47448e-05	0.00025904	2.68928
IRAK1	0.241722	7.84623	4.41823	1.4932e-05	0.000262036	2.67744
PAAF1	-0.442469	7.12446	-4.41785	1.49564e-05	0.000262171	2.6759
TMEM169	-0.41207	8.16845	-4.41662	1.50355e-05	0.000263263	2.67095
SNRPA	0.37606	8.41873	4.41473	1.51574e-05	0.000265102	2.66337
FBXO44	-0.230836	7.65231	-4.41277	1.52853e-05	0.000266975	2.65548
ZBTB22	-0.178838	7.60858	-4.41257	1.52985e-05	0.000266975	2.65467
PELP1	-0.222407	7.99151	-4.41181	1.53482e-05	0.000267546	2.65162
TRAPPC4	-0.505625	8.50413	-4.41148	1.53699e-05	0.000267628	2.65029
NCAPH	0.669348	7.54584	4.41097	1.54038e-05	0.000267749	2.64823
PAQR7	-0.292749	6.86193	-4.41086	1.5411e-05	0.000267749	2.64779
MYT1L	-0.499026	7.58817	-4.40929	1.55145e-05	0.000269249	2.64151
EDA	-0.201643	5.72796	-4.40644	1.5705e-05	0.000272255	2.63004
SNAPC1	0.444362	6.46247	4.40235	1.59814e-05	0.000276741	2.61367
PABPC5	-0.696856	6.12838	-4.39846	1.62493e-05	0.00028081	2.59806
HDAC4	-0.18091	7.57107	-4.39829	1.62614e-05	0.00028081	2.59736
TNP2	-0.289523	3.56808	-4.39809	1.62753e-05	0.00028081	2.59656
EXOC4	-0.38411	9.56626	-4.39791	1.62879e-05	0.00028081	2.59583
DDHD1	0.341353	7.79038	4.39427	1.65427e-05	0.000284889	2.58127
APC	-0.451954	7.9305	-4.39268	1.66552e-05	0.000286514	2.5749
AGBL3	-0.644729	4.49564	-4.39202	1.67019e-05	0.000287003	2.57227
ALG13	0.379475	5.75252	4.38731	1.7041e-05	0.000292509	2.55341
SMOX	0.360827	7.02312	4.38307	1.73513e-05	0.00029751	2.53648
ERH	0.443759	9.65303	4.38244	1.73978e-05	0.000297949	2.53396
NR6A1	0.341193	6.2314	4.38221	1.74148e-05	0.000297949	2.53305
CATSPER2	-0.401195	5.57953	-4.38185	1.7442e-05	0.000298089	2.53159
SLC23A2	-0.376322	8.33768	-4.38127	1.74852e-05	0.000298374	2.52926
SHC1	-0.451497	8.86298	-4.38111	1.74967e-05	0.000298374	2.52865
PPIP5K1	-0.32142	7.66456	-4.38019	1.75657e-05	0.000299226	2.52495
OGDH	-0.344642	9.21859	-4.37901	1.76537e-05	0.0003004	2.52026
GATAD2A	0.321142	8.66934	4.37659	1.78364e-05	0.000303181	2.5106
RMI2	0.342762	8.42229	4.37275	1.813e-05	0.000307838	2.49528
LSMEM1	-0.440966	5.40923	-4.37124	1.82471e-05	0.000309491	2.48924
PRPF8	-0.311793	10.1113	-4.36889	1.84302e-05	0.000312259	2.47988
FANCE	-0.23121	7.46351	-4.36609	1.86502e-05	0.000315646	2.46875
KNDC1	-0.335393	7.04872	-4.36549	1.86981e-05	0.000316117	2.46634
CBL	-0.355052	8.15565	-4.36458	1.87703e-05	0.000316605	2.46272
G3BP1	0.31505	9.955	4.36442	1.87828e-05	0.000316605	2.4621
MORN4	-0.422054	7.40261	-4.36436	1.87875e-05	0.000316605	2.46186
TRMT6	0.465829	9.00169	4.36264	1.89252e-05	0.000318585	2.45501
ZNF362	-0.343785	8.46404	-4.36056	1.90933e-05	0.000321069	2.44672
DIMT1	0.428563	6.78529	4.36008	1.91323e-05	0.000321382	2.4448
KIF4A	0.76221	7.71852	4.35885	1.92317e-05	0.000322706	2.43994
NICN1	-0.25342	7.64746	-4.35822	1.92836e-05	0.000323229	2.43741
ZFAND3	-0.353531	8.80809	-4.35797	1.9304e-05	0.000323229	2.43642
ZDHHC17	-0.338538	8.4091	-4.34992	1.99735e-05	0.000334083	2.40444
MICU3	-0.396715	6.86344	-4.34762	2.01693e-05	0.000336999	2.39529
PTPN5	0.685334	7.3549	4.34688	2.02321e-05	0.000337689	2.39238
MYRIP	-0.406154	5.85721	-4.34645	2.02692e-05	0.000337948	2.39066
SYT13	-0.953013	8.02043	-4.34311	2.05571e-05	0.000342386	2.37744
HIP1R	-0.321994	7.21017	-4.33985	2.08423e-05	0.000346768	2.36452
CD163L1	-0.589479	6.9945	-4.33938	2.08844e-05	0.000347101	2.36262
ECEL1	-0.526991	8.27828	-4.33899	2.09185e-05	0.000347301	2.36109
BIRC2	-0.439054	8.1212	-4.33842	2.09692e-05	0.000347775	2.35882
EBF4	-0.295416	7.63258	-4.33593	2.11901e-05	0.000351068	2.349
ZC3H13	-0.405864	7.61873	-4.3353	2.12467e-05	0.000351634	2.3465
SESTD1	-0.351441	8.88044	-4.33444	2.13246e-05	0.000352552	2.34307
MAGI3	-0.413988	6.99819	-4.33353	2.14063e-05	0.000353531	2.33948
SLC12A6	-0.39277	7.79957	-4.33301	2.14533e-05	0.000353934	2.33743
AGO4	-0.407104	7.37118	-4.33174	2.15686e-05	0.000355435	2.3324
VSTM2A	-0.820877	8.51777	-4.33151	2.15895e-05	0.000355435	2.33149
SPTY2D1	0.337341	5.95657	4.32718	2.19877e-05	0.000361611	2.31436
CENPF	0.971752	8.17614	4.32659	2.20426e-05	0.00036189	2.31202
IQUB	-0.328503	3.65897	-4.3265	2.20507e-05	0.00036189	2.31168
RPS2	0.35427	10.9739	4.32019	2.26445e-05	0.000370882	2.28677
PSMA6	0.37167	10.2926	4.31991	2.2671e-05	0.000370882	2.28567
DIRAS1	-0.355344	8.10069	-4.31979	2.26826e-05	0.000370882	2.28519
LRRC4	-0.300304	6.29372	-4.31968	2.26931e-05	0.000370882	2.28476
SLC12A8	0.321033	6.09972	4.31914	2.27449e-05	0.000371342	2.28262
DNMT1	0.357741	8.31346	4.31841	2.28146e-05	0.000372094	2.27975
RBM5	-0.311766	8.9694	-4.31668	2.29818e-05	0.000374431	2.27291
PTPRH	-0.589652	7.68362	-4.31641	2.30075e-05	0.000374462	2.27186
IGBP1	0.411603	9.45002	4.3137	2.32718e-05	0.000378371	2.26116
CCDC93	-0.342033	7.55489	-4.31236	2.34034e-05	0.000379818	2.25587
TFEB	-0.246786	6.9269	-4.3123	2.34091e-05	0.000379818	2.25564
AASDHPPT	-0.575964	8.97035	-4.3085	2.37855e-05	0.000385527	2.2407
PNP	0.642431	8.77477	4.30542	2.40959e-05	0.000389661	2.22855
PHF8	0.255147	7.78792	4.30536	2.41012e-05	0.000389661	2.22834
HEPACAM2	-0.570264	4.02285	-4.30523	2.4115e-05	0.000389661	2.2278
DLGAP4	-0.19879	8.23648	-4.3046	2.41786e-05	0.000390286	2.22534
CTNND2	-0.490045	8.30311	-4.30037	2.46116e-05	0.000396667	2.2087
RAI14	0.678573	6.5467	4.30025	2.46244e-05	0.000396667	2.20822
VHL	-0.375087	7.4181	-4.29936	2.47167e-05	0.00039742	2.20471
ZFYVE27	-0.321417	7.79841	-4.29931	2.47217e-05	0.00039742	2.20452
GMPS	0.346386	8.59126	4.29845	2.48106e-05	0.000398441	2.20116
DLGAP5	0.880692	7.12885	4.29713	2.49487e-05	0.00040025	2.19596
DPYSL2	-0.38623	11.2754	-4.29519	2.51521e-05	0.000403101	2.18835
KIF3A	-0.549046	8.35716	-4.29465	2.52098e-05	0.000403613	2.18621
RLIM	0.351831	8.27195	4.29333	2.53491e-05	0.00040543	2.18104
CDKN3	0.708064	7.25639	4.2928	2.5405e-05	0.000405911	2.17898
CHMP4A	0.340752	7.57761	4.29179	2.55135e-05	0.000407231	2.17499
RPL10	0.357467	12.0698	4.29072	2.56279e-05	0.000408127	2.1708
TIFA	0.447655	6.06195	4.29062	2.5639e-05	0.000408127	2.17039
NPHP4	-0.190481	7.20814	-4.29054	2.56476e-05	0.000408127	2.17008
CENPI	0.728992	7.00928	4.28986	2.57205e-05	0.000408707	2.16742
ASF1B	0.59176	7.5145	4.28971	2.57361e-05	0.000408707	2.16685
KIF13B	-0.36473	7.33611	-4.28937	2.57734e-05	0.000408886	2.16549
ACAT1	-0.541436	7.09958	-4.28834	2.58849e-05	0.000410241	2.16145
CRTC2	-0.221575	7.42985	-4.28626	2.61105e-05	0.000413059	2.15332
LPAR1	-0.611058	9.78842	-4.28622	2.61153e-05	0.000413059	2.15315
FOXJ2	-0.248262	7.34806	-4.28553	2.61908e-05	0.000413835	2.15044
UBA2	0.355134	9.58385	4.28384	2.63761e-05	0.000416345	2.14384
BMP7	0.689034	6.86162	4.28325	2.64422e-05	0.000416969	2.1415
OXCT1	-0.532243	6.96941	-4.28264	2.65094e-05	0.00041761	2.13912
SUPT16H	0.361607	9.33051	4.28238	2.65377e-05	0.000417636	2.13812
GLOD4	-0.293858	9.24393	-4.28039	2.67596e-05	0.000420628	2.13032
OR1N2	0.380199	4.10377	4.28019	2.67824e-05	0.000420628	2.12952
CCNB1	0.774189	8.81793	4.27996	2.68082e-05	0.000420628	2.12862
FCGR3B	0.721191	6.54677	4.27841	2.69823e-05	0.000422937	2.12256
PLB1	-0.236437	5.59045	-4.27785	2.7045e-05	0.000423499	2.12038
NAA10	0.313287	8.07504	4.27703	2.71383e-05	0.000424536	2.11716
SLC29A1	-0.341976	9.50817	-4.27474	2.73991e-05	0.000428189	2.1082
MMP24	-0.365695	8.08828	-4.26865	2.81048e-05	0.000438781	2.08439
TCEAL2	0.726834	7.91413	4.26644	2.83643e-05	0.000442393	2.07578
PYROXD2	0.221648	5.80589	4.26549	2.84774e-05	0.000443717	2.07205
DLAT	-0.398267	8.1698	-4.26341	2.87258e-05	0.000447143	2.06392
DOCK4	-0.513149	9.20257	-4.26304	2.87697e-05	0.000447204	2.06249
RYK	0.386453	8.19382	4.2629	2.87867e-05	0.000447204	2.06194
EBF1	-0.867719	9.37095	-4.262	2.88948e-05	0.000448441	2.05843
TIMP2	-0.478354	10.4283	-4.26059	2.90653e-05	0.000450642	2.05292
PRKCD	-0.41147	7.21854	-4.25907	2.92496e-05	0.000452865	2.04701
ARHGAP11A	0.863133	8.07608	4.25893	2.92664e-05	0.000452865	2.04647
BAIAP2	0.329348	6.69127	4.25774	2.94119e-05	0.000454668	2.04183
NAA50	0.330885	9.40656	4.25727	2.94689e-05	0.000455102	2.04001
E2F1	0.339147	8.07987	4.25663	2.95477e-05	0.00045587	2.03751
SLC29A2	0.314585	6.85303	4.2551	2.97368e-05	0.000458337	2.03154
PPIF	0.345245	7.83368	4.25267	3.00395e-05	0.000462549	2.02206
PRMT5	0.389087	9.13553	4.25053	3.0308e-05	0.000466226	2.01373
FGF10	0.843062	5.80086	4.2486	3.05517e-05	0.000469515	2.00623
TMTC4	-0.503239	8.54915	-4.24461	3.10617e-05	0.000476594	1.99074
FAU	0.294537	9.9474	4.24453	3.1073e-05	0.000476594	1.9904
MED12L	0.445364	6.41911	4.24425	3.11091e-05	0.000476682	1.98931
KMT2A	-0.371387	8.83878	-4.24248	3.13378e-05	0.000479719	1.98246
TTLL5	0.342406	8.23472	4.24155	3.146e-05	0.000481121	1.97881
BOD1	0.232023	9.2541	4.24074	3.15651e-05	0.000482258	1.97569
PDE9A	-0.380524	7.35938	-4.24017	3.16399e-05	0.000482932	1.97348
TOP3B	0.245534	7.35507	4.23892	3.18041e-05	0.000484966	1.96863
SPCS3	0.484104	8.63206	4.23818	3.19021e-05	0.000485988	1.96576
DSCC1	0.682336	6.38609	4.23713	3.20422e-05	0.00048765	1.96165
CDCA4	0.442709	8.45784	4.23311	3.25808e-05	0.000495367	1.94605
UNC45A	-0.211684	7.9419	-4.23181	3.2756e-05	0.000497549	1.94104
EPHA7	-0.877029	7.57076	-4.23092	3.28767e-05	0.000498549	1.9376
PTPRO	-0.801022	6.62377	-4.23086	3.28853e-05	0.000498549	1.93735
TFAP2B	-1.11821	8.55842	-4.22779	3.33064e-05	0.000504447	1.92545
TCEAL4	0.300297	7.92415	4.22661	3.34695e-05	0.000506428	1.92088
BRCA1	0.774758	7.55158	4.22578	3.35852e-05	0.000507689	1.91765
DHRS7B	-0.253214	6.9839	-4.22514	3.36732e-05	0.00050853	1.9152
GRK5	0.470279	7.88736	4.22479	3.37224e-05	0.000508785	1.91383
ZNF791	0.304592	7.81143	4.2241	3.38185e-05	0.000509744	1.91117
EIF2B2	0.346391	8.58947	4.22303	3.3969e-05	0.000511272	1.90702
TAF10	0.360659	8.94397	4.22292	3.3985e-05	0.000511272	1.90658
ADORA2B	0.284979	6.56099	4.22224	3.40801e-05	0.000512212	1.90396
KIAA0319L	-0.336089	7.9687	-4.22191	3.41268e-05	0.000512424	1.90268
FAM81A	0.285782	5.36242	4.21971	3.44381e-05	0.000516604	1.89419
MORF4L2	0.368025	9.79941	4.2166	3.48845e-05	0.000522577	1.88214
CCDC92	-0.443801	8.10602	-4.21647	3.49028e-05	0.000522577	1.88165
PALB2	0.322144	7.42859	4.21599	3.4972e-05	0.000523115	1.8798
CCDC88A	-0.511564	8.49416	-4.21514	3.50957e-05	0.000524466	1.87649
ARF6	0.315057	8.45238	4.21474	3.51537e-05	0.000524832	1.87495
ANKRD46	-0.381146	8.65085	-4.21328	3.53651e-05	0.000527488	1.86934
B3GALT6	-0.182798	7.30062	-4.21277	3.54402e-05	0.000528106	1.86736
CDKN2D	-0.310172	7.68357	-4.21082	3.57268e-05	0.000531873	1.85982
SAAL1	0.430357	7.22694	4.21044	3.57833e-05	0.000532209	1.85835
BRMS1	0.27574	7.29038	4.20807	3.61351e-05	0.000536933	1.8492
TMEM30A	-0.47111	9.08828	-4.20698	3.62967e-05	0.000538824	1.84502
SMARCC2	-0.254647	9.41244	-4.20635	3.63914e-05	0.000539639	1.84259
NDRG4	-0.508113	8.55356	-4.20608	3.64331e-05	0.000539639	1.84151
ACSS2	-0.346601	7.12938	-4.20593	3.64547e-05	0.000539639	1.84096
MIS18BP1	0.552582	6.55374	4.20541	3.65336e-05	0.000540299	1.83894
C11orf54	-0.502519	7.9252	-4.20066	3.72553e-05	0.000550453	1.82065
WDR74	0.332228	8.58889	4.20011	3.73393e-05	0.000551176	1.81854
ENGASE	0.25203	7.3542	4.19957	3.74239e-05	0.000551906	1.81642
BRIP1	1.00414	8.08037	4.19879	3.75431e-05	0.000552909	1.81345
WDR6	-0.316562	9.15942	-4.19867	3.75623e-05	0.000552909	1.81297
ZBTB20	-0.494256	7.09284	-4.19816	3.76413e-05	0.000553553	1.81101
CCDC59	0.388644	7.49745	4.19767	3.77168e-05	0.000554143	1.80913
FTSJ1	0.231566	7.65678	4.19725	3.77817e-05	0.000554579	1.80753
ACADVL	-0.384042	8.86802	-4.19515	3.8111e-05	0.000558421	1.79941
PPFIBP2	-0.525085	6.80971	-4.19512	3.81146e-05	0.000558421	1.79932
NDUFB11	0.313755	8.75557	4.19472	3.81784e-05	0.000558835	1.79776
ANK1	-0.361619	6.33949	-4.19322	3.84142e-05	0.000561764	1.792
CCSER2	-0.407408	8.42801	-4.19088	3.87851e-05	0.000566285	1.78302
UBN1	0.23164	7.17938	4.19082	3.87955e-05	0.000566285	1.78277
GALNT3	-0.340152	4.86378	-4.19034	3.88723e-05	0.000566879	1.78092
GID4	-0.262565	7.24354	-4.18962	3.89878e-05	0.000568036	1.77815
NLGN1	-0.838507	5.45183	-4.18734	3.93549e-05	0.000572201	1.76939
MKRN3	0.534658	6.77661	4.18717	3.93828e-05	0.000572201	1.76872
SMIM7	0.341421	8.73564	4.18716	3.9383e-05	0.000572201	1.76872
MIS18A	0.431454	8.47428	4.18691	3.94238e-05	0.000572264	1.76775
FZD6	0.516209	6.24176	4.18615	3.9548e-05	0.000573538	1.76481
CEP104	-0.33915	7.50015	-4.18536	3.96763e-05	0.000574501	1.76178
RPS15	0.402372	11.4109	4.18529	3.96876e-05	0.000574501	1.76152
PISD	-0.24187	8.01356	-4.1834	3.99963e-05	0.000578437	1.75427
TOMM40	0.245157	8.30916	4.18148	4.03139e-05	0.000582318	1.74688
PHF13	-0.214643	7.58659	-4.18103	4.03874e-05	0.000582318	1.74518
RORB	-0.769628	5.7382	-4.18092	4.0406e-05	0.000582318	1.74475
SEPHS2	0.221423	8.37252	4.18088	4.0413e-05	0.000582318	1.74458
CTHRC1	0.383563	7.13624	4.18013	4.05369e-05	0.000583567	1.74172
ZBTB48	-0.205066	6.96595	-4.17856	4.07987e-05	0.000586078	1.73571
ULBP2	-0.344064	5.05301	-4.17843	4.08217e-05	0.000586078	1.73518
AGAP1	-0.268178	8.58954	-4.17842	4.08232e-05	0.000586078	1.73515
IL17RA	0.402809	7.03783	4.17813	4.08707e-05	0.000586224	1.73406
ALG9	-0.351044	8.56448	-4.17579	4.12648e-05	0.000591337	1.72509
PRKAR2B	-0.415333	8.75464	-4.17541	4.13295e-05	0.000591724	1.72362
PAK4	0.178512	8.26935	4.17378	4.16063e-05	0.000595145	1.71739
DNAJC9	0.292313	9.20976	4.17319	4.17082e-05	0.000596059	1.7151
CDKN2AIP	0.336876	7.64418	4.17209	4.18962e-05	0.000598202	1.7109
CSNK2A2	0.336971	8.67948	4.16924	4.23879e-05	0.000604495	1.69999
BTBD8	-0.465415	6.06337	-4.16909	4.2414e-05	0.000604495	1.69942
TBC1D20	-0.261439	7.26342	-4.16723	4.27386e-05	0.00060857	1.69229
EPHA10	-0.229816	6.56011	-4.16428	4.32583e-05	0.000615412	1.681
TCP11L2	-0.539724	7.26059	-4.16386	4.3333e-05	0.000615917	1.67939
SCPEP1	-0.571958	8.53076	-4.16352	4.33929e-05	0.00061621	1.6781
FAXC	-0.361793	9.46443	-4.16313	4.34612e-05	0.000616623	1.67663
INSIG2	-0.434579	8.28669	-4.1623	4.36097e-05	0.000618171	1.67344
IL1RAPL1	-0.545411	5.10013	-4.16083	4.38736e-05	0.000621352	1.6678
TXLNG	0.309355	7.62943	4.15927	4.41541e-05	0.000624761	1.66185
KDM4A	-0.314812	7.97517	-4.15726	4.4517e-05	0.000629329	1.6542
CCDC127	-0.422467	7.50894	-4.15516	4.49015e-05	0.000634194	1.64617
MBD4	0.326317	7.27216	4.15465	4.49953e-05	0.000634947	1.64422
ING1	0.147238	7.62645	4.15311	4.52787e-05	0.000638373	1.63835
PDXDC1	0.293002	9.28345	4.15284	4.53281e-05	0.000638497	1.63733
C2CD5	-0.368083	8.78245	-4.15163	4.55534e-05	0.000641094	1.6327
SLC46A1	-0.239902	7.40909	-4.14936	4.59771e-05	0.000646478	1.62406
HYDIN	-1.15349	6.50388	-4.14811	4.62118e-05	0.000649197	1.6193
NDUFA10	-0.195324	8.20461	-4.14565	4.66786e-05	0.000655169	1.60991
DDX3X	0.29579	10.2572	4.14346	4.70967e-05	0.000660447	1.60158
SEMA6D	-0.47256	7.82229	-4.14278	4.72283e-05	0.000661702	1.59898
ANKS1B	-0.470139	6.4558	-4.14025	4.77168e-05	0.000667951	1.58937
MAD2L1	0.777421	7.49102	4.13811	4.81351e-05	0.000673206	1.58122
AURKA	0.596559	7.60057	4.13766	4.82232e-05	0.000673837	1.57951
PCYOX1	-0.406558	7.8545	-4.13536	4.86776e-05	0.000679176	1.57075
DYRK3	0.354212	6.54146	4.13529	4.86917e-05	0.000679176	1.57048
N4BP2L1	-0.463049	6.17233	-4.13407	4.89327e-05	0.000681931	1.56587
PSD	-0.271017	7.47322	-4.13254	4.92393e-05	0.000685596	1.56004
FAIM2	-0.636182	9.48401	-4.1316	4.94273e-05	0.000687604	1.55648
NUMA1	-0.302609	9.04887	-4.12786	5.0185e-05	0.000697527	1.54227
NPFF	-0.555942	7.70246	-4.1262	5.05255e-05	0.000701639	1.53596
CCDC90B	-0.420123	7.21863	-4.12532	5.07053e-05	0.000703513	1.53265
POLE2	0.593569	5.92131	4.12464	5.08459e-05	0.000704166	1.53006
STRIP1	-0.271363	7.77459	-4.1245	5.08749e-05	0.000704166	1.52953
OXER1	0.179098	6.75981	4.12444	5.08868e-05	0.000704166	1.52931
IGF1R	-0.388014	8.6726	-4.12388	5.1003e-05	0.000705153	1.52718
MYBL2	0.69059	8.75163	4.12322	5.11406e-05	0.00070594	1.52467
ZNF208	-0.933854	6.10618	-4.12297	5.11917e-05	0.00070594	1.52373
CYB5D2	-0.264466	7.74188	-4.12296	5.11948e-05	0.00070594	1.52368
HDHD2	-0.332554	8.56809	-4.12261	5.12673e-05	0.00070632	1.52235
CACNG5	-0.314085	6.25888	-4.12091	5.16211e-05	0.000710571	1.51593
RAD51AP1	0.807686	7.09699	4.12043	5.17231e-05	0.00071121	1.51409
IFT172	-0.45247	6.96409	-4.12026	5.17581e-05	0.00071121	1.51346
RBM43	-0.563539	5.10748	-4.11746	5.23502e-05	0.000718717	1.50284
DDX42	0.273072	9.73235	4.11664	5.25231e-05	0.00071956	1.49976
TTBK2	-0.2279	8.03937	-4.11663	5.25265e-05	0.00071956	1.4997
PARD6B	0.232122	8.21808	4.11652	5.2549e-05	0.00071956	1.4993
IP6K1	-0.295965	8.24076	-4.11383	5.31246e-05	0.000726742	1.48914
COX20	-0.42919	8.93939	-4.11364	5.31661e-05	0.000726742	1.48841
DOCK7	-0.405187	7.83422	-4.1128	5.33487e-05	0.000728604	1.48521
DHX40	0.34856	8.59413	4.10986	5.39873e-05	0.000736685	1.4741
AVIL	-0.553885	6.57368	-4.10915	5.41424e-05	0.000738161	1.47142
SLC18A2	-1.25569	8.77485	-4.10818	5.43547e-05	0.000740412	1.46777
ADAMTS10	-0.323942	7.12976	-4.10607	5.48218e-05	0.000746128	1.45979
NR1D1	0.400822	7.14064	4.10568	5.49087e-05	0.000746654	1.45831
RPS24	0.385387	11.4234	4.10547	5.49555e-05	0.000746654	1.45751
ENPP3	-0.24604	4.44928	-4.10187	5.57613e-05	0.000756946	1.44393
CNNM4	-0.194521	8.08888	-4.101	5.59574e-05	0.000758953	1.44065
GTF3C4	0.331869	8.42579	4.09802	5.66369e-05	0.000767506	1.42939
BSPRY	-0.300992	6.40152	-4.09701	5.68669e-05	0.000769958	1.42561
AXIN2	0.228751	6.7984	4.0949	5.73546e-05	0.000775338	1.41764
ZNF682	0.524753	6.99826	4.09468	5.74069e-05	0.000775338	1.41679
SGCB	-0.435725	8.53711	-4.09465	5.74123e-05	0.000775338	1.4167
METTL17	0.327416	7.1793	4.09129	5.81968e-05	0.000785257	1.40404
CNNM3	-0.221567	7.99142	-4.08941	5.86405e-05	0.000790565	1.39696
AKIRIN2	-0.313977	8.55662	-4.08858	5.88361e-05	0.000792522	1.39385
MET	0.745536	6.17415	4.08532	5.96151e-05	0.000802173	1.38158
ZNF76	-0.176864	7.42941	-4.08516	5.96548e-05	0.000802173	1.38096
HNRNPUL1	0.272479	9.52913	4.08468	5.97694e-05	0.000803027	1.37917
HDAC11	-0.319827	7.1334	-4.08392	5.99526e-05	0.000804799	1.37632
RYR2	-0.809049	7.04751	-4.08168	6.04971e-05	0.000811415	1.36788
LDLRAD4	-0.346753	7.25723	-4.08018	6.08636e-05	0.000815634	1.36225
DCTN2	-0.351706	9.55096	-4.07838	6.13065e-05	0.00082087	1.35549
ODF2	0.278815	7.78345	4.07595	6.19076e-05	0.000828212	1.34639
SGK2	-0.306095	5.80598	-4.07501	6.21431e-05	0.000829726	1.34285
B4GALT2	-0.275154	8.97496	-4.07491	6.21693e-05	0.000829726	1.34245
MRPS7	0.311121	9.71538	4.07478	6.22002e-05	0.000829726	1.34199
AAMDC	-0.388825	6.37696	-4.07466	6.22321e-05	0.000829726	1.34151
CPEB4	-0.581414	9.02162	-4.07409	6.23749e-05	0.000830925	1.33938
CACNA2D3	-1.0445	8.60534	-4.06996	6.34191e-05	0.000844119	1.32389
CACNG7	-0.737889	7.31062	-4.06783	6.39634e-05	0.000850643	1.31593
SLC23A3	0.151764	5.94495	4.06672	6.42497e-05	0.000853727	1.31176
NGDN	0.398333	8.10542	4.06631	6.43563e-05	0.000854119	1.31022
PGAP1	-0.451273	8.56032	-4.06618	6.4388e-05	0.000854119	1.30976
TMEM175	-0.24862	7.60137	-4.06464	6.47886e-05	0.000858709	1.30397
PTH2R	0.735438	5.644	4.06426	6.48873e-05	0.000859186	1.30256
BLM	0.653972	6.86635	4.06391	6.49791e-05	0.000859186	1.30124
VPS11	-0.359648	7.73497	-4.06387	6.49887e-05	0.000859186	1.3011
ADCY6	-0.270432	7.82073	-4.06286	6.52522e-05	0.000861944	1.29733
SMNDC1	0.314329	8.49496	4.06201	6.54767e-05	0.000864182	1.29413
PACSIN2	-0.23062	7.73463	-4.06112	6.57107e-05	0.000866543	1.2908
RGMA	-0.271683	7.39871	-4.06014	6.59694e-05	0.000869224	1.28714
ZNF195	0.376388	8.51175	4.05701	6.6804e-05	0.000879483	1.27542
DTL	0.932145	8.61443	4.05626	6.70054e-05	0.000881395	1.27261
CELF6	-0.332381	7.69141	-4.05183	6.8204e-05	0.000896412	1.25608
MACF1	-0.351172	8.46412	-4.05145	6.83087e-05	0.000897037	1.25465
KLHL42	-0.255914	8.45279	-4.05007	6.86859e-05	0.000901237	1.24952
RBMS3	-0.571507	9.76641	-4.04963	6.88066e-05	0.000902067	1.24788
CMAS	-0.351307	8.20588	-4.04828	6.918e-05	0.000905826	1.24284
RAD51C	0.449384	7.86396	4.04818	6.92086e-05	0.000905826	1.24245
AGAP3	-0.179262	8.08951	-4.04741	6.94212e-05	0.000907851	1.2396
ASIC2	-0.535755	6.16563	-4.0469	6.95637e-05	0.000908959	1.23769
RRP1B	0.373875	7.97688	4.04522	7.00345e-05	0.000914349	1.2314
ALDOC	-0.716192	7.83925	-4.04495	7.01099e-05	0.000914573	1.2304
MFSD9	-0.263356	6.59287	-4.04451	7.02314e-05	0.000915398	1.22878
DNAJC16	-0.375316	7.78029	-4.04367	7.04683e-05	0.000917704	1.22565
MAPK1IP1L	0.314461	10.2468	4.04347	7.05252e-05	0.000917704	1.22489
CORO6	-0.256208	6.65772	-4.04204	7.09303e-05	0.000922211	1.21956
TK1	0.457166	8.47393	4.03792	7.21066e-05	0.000936729	1.20423
KAZN	-0.179531	6.67387	-4.03748	7.22348e-05	0.000937619	1.20257
TYMS	0.604495	9.50388	4.03727	7.22947e-05	0.000937622	1.2018
RPRD1B	0.197172	8.6526	4.0354	7.28365e-05	0.00094387	1.19484
PDK3	0.349696	6.31705	4.03362	7.33562e-05	0.00094982	1.18822
TNR	-0.75162	7.02395	-4.03316	7.34915e-05	0.000950789	1.1865
GGA2	0.266468	8.03225	4.03121	7.40643e-05	0.000957411	1.17927
AMPD1	0.217189	4.08436	4.03079	7.41891e-05	0.000958235	1.1777
ARL8A	-0.405565	9.68842	-4.03025	7.43506e-05	0.000959532	1.17568
ATP13A2	-0.354595	7.73675	-4.02879	7.47839e-05	0.000964331	1.17026
ANAPC10	0.436041	7.43135	4.02718	7.52655e-05	0.000969746	1.16428
INCENP	0.266411	8.06784	4.02653	7.5461e-05	0.000971468	1.16187
UBE2C	0.555407	8.36329	4.02494	7.59413e-05	0.00097685	1.15596
CELF1	0.267178	9.33114	4.02433	7.61243e-05	0.000978403	1.15371
TRA2B	0.31861	9.54633	4.02314	7.64881e-05	0.000981292	1.14927
MRPL10	0.270874	8.45699	4.02302	7.65235e-05	0.000981292	1.14884
USP48	-0.325828	7.55397	-4.02298	7.65365e-05	0.000981292	1.14868
SSR3	0.517111	7.99527	4.02244	7.67005e-05	0.00098248	1.14669
RPL10A	0.364628	10.7467	4.02226	7.67543e-05	0.00098248	1.14604
CLCN6	-0.373133	8.18109	-4.02183	7.68869e-05	0.000983376	1.14443
STEAP3	-0.371842	6.46729	-4.01963	7.75651e-05	0.000991243	1.13625
STX1B	-0.320898	7.09987	-4.01912	7.7721e-05	0.000992428	1.13438
NRBP1	-0.288644	8.36629	-4.018	7.80682e-05	0.000996052	1.13023
SCN5A	-0.496524	5.44949	-4.01589	7.87256e-05	0.00100362	1.12242
SPATA6L	-0.440329	7.0795	-4.01528	7.89187e-05	0.00100527	1.12014
CCDC12	-0.22363	7.99927	-4.0135	7.94802e-05	0.00101131	1.11353
FUS	0.21851	9.99847	4.01336	7.95214e-05	0.00101131	1.11305
C20orf203	-0.22125	6.20722	-4.00804	8.12224e-05	0.0010321	1.09334
DDX39A	0.325413	8.41848	4.00557	8.20236e-05	0.00104144	1.0842
GINS4	0.339863	7.01651	4.00471	8.23018e-05	0.00104413	1.08105
TSC22D2	0.215708	8.22034	4.00193	8.32152e-05	0.00105487	1.07078
PAFAH2	-0.299814	7.07154	-4.0001	8.3822e-05	0.0010617	1.06401
CEP112	0.69638	5.4986	3.9997	8.39551e-05	0.00106181	1.06254
BAG5	0.352027	7.68005	3.99967	8.3966e-05	0.00106181	1.06241
DNAJC6	-0.599902	8.40327	-3.99865	8.43064e-05	0.00106459	1.05865
PDE10A	-0.952251	7.92321	-3.9986	8.43211e-05	0.00106459	1.05849
PTPN23	-0.171598	7.71388	-3.99779	8.45928e-05	0.00106716	1.05549
NCAPG	0.889938	8.094	3.99613	8.5153e-05	0.00107337	1.04935
SNX14	-0.414858	8.05202	-3.99377	8.59539e-05	0.00108259	1.04063
ANKRD13C	-0.335618	7.93319	-3.99209	8.65257e-05	0.00108892	1.03446
RASAL2	-0.34327	7.6984	-3.99067	8.70127e-05	0.00109406	1.02924
ARL2	0.399589	8.55621	3.9902	8.71769e-05	0.00109406	1.02748
CRCP	-0.368107	8.67784	-3.99014	8.71979e-05	0.00109406	1.02726
CUL9	-0.202224	7.40271	-3.99009	8.72125e-05	0.00109406	1.0271
MARK1	-0.386336	7.98562	-3.98953	8.74069e-05	0.00109562	1.02503
HAUS4	0.370347	8.13485	3.98805	8.79198e-05	0.00110117	1.01959
EIF5	0.367375	8.75132	3.98545	8.88283e-05	0.00111166	1.01002
TRIM26	-0.201638	7.37031	-3.98266	8.98141e-05	0.00112311	0.999747
CPEB2	-0.497526	7.73166	-3.98211	9.00097e-05	0.00112466	0.997723
OS9	-0.319467	9.68753	-3.98167	9.01683e-05	0.00112574	0.996085
STRADB	-0.414722	7.52322	-3.97905	9.11038e-05	0.00113652	0.98648
TUBA1A	-0.357977	11.7198	-3.97846	9.13168e-05	0.00113827	0.984307
PHF21B	0.283309	7.82267	3.97787	9.1531e-05	0.00114004	0.982127
VPS13D	-0.385731	7.70521	-3.97712	9.18035e-05	0.0011422	0.979361
PSMD7	0.289514	9.04397	3.97699	9.18499e-05	0.0011422	0.978891
PLK4	0.659039	6.52693	3.97611	9.21707e-05	0.00114528	0.975647
GEMIN7	0.270429	6.63588	3.96796	9.51787e-05	0.00118172	0.945771
PABPC3	0.192885	6.79625	3.96761	9.53124e-05	0.00118245	0.944465
PDP2	0.356239	7.03844	3.96688	9.55868e-05	0.00118361	0.941791
RBM3	0.331446	9.17135	3.96685	9.55974e-05	0.00118361	0.941688
SNAP25	-0.419984	8.95956	-3.96676	9.5632e-05	0.00118361	0.941351
LRCH1	-0.38782	6.72628	-3.96522	9.62143e-05	0.00118988	0.935704
CDK2	0.422762	7.39321	3.96384	9.67368e-05	0.0011954	0.930667
COPS3	-0.319497	8.7913	-3.96322	9.69721e-05	0.00119736	0.928407
SKA3	0.769678	6.87985	3.96299	9.70614e-05	0.00119752	0.92755
AP4M1	-0.265489	7.97284	-3.96105	9.78052e-05	0.00120575	0.92045
SCFD2	0.405369	7.63067	3.95866	9.87303e-05	0.0012162	0.911695
NEDD1	0.439625	7.55457	3.95571	9.98821e-05	0.00122943	0.900908
RRS1	0.351994	7.11483	3.95543	9.99922e-05	0.00122982	0.899883
PTCH1	0.361928	8.00578	3.95421	0.000100471	0.00123474	0.895438
CES3	0.214853	5.74577	3.95355	0.000100733	0.00123607	0.893023
PDSS1	0.411302	7.23149	3.95354	0.000100737	0.00123607	0.892986
WEE1	0.442434	8.60329	3.95115	0.000101689	0.00124678	0.88424
RFFL	-0.231143	7.57686	-3.95073	0.000101857	0.00124771	0.8827
POTEM	1.16588	6.57284	3.95056	0.000101923	0.00124771	0.882095
SLC44A5	-0.979285	7.20342	-3.95022	0.000102061	0.00124842	0.880838
TRIM34	0.439072	6.80588	3.94911	0.000102507	0.0012529	0.876787
ZWINT	0.465846	7.52789	3.94843	0.000102778	0.00125524	0.874328
CLPX	-0.254299	8.36423	-3.94673	0.000103467	0.00126267	0.868115
TMEM199	-0.311071	8.31161	-3.94642	0.000103592	0.00126321	0.866994
MCM10	0.74999	7.73601	3.94525	0.000104069	0.00126805	0.862722
ABCC1	0.32969	8.18155	3.94127	0.000105706	0.00128647	0.848217
GCGR	-0.553102	7.70002	-3.94089	0.000105865	0.00128647	0.846818
TRIM13	-0.24236	7.7702	-3.94069	0.000105949	0.00128647	0.846083
REV3L	-0.327301	8.23337	-3.94069	0.000105949	0.00128647	0.846082
KIR3DX1	-0.301869	4.79611	-3.94059	0.000105991	0.00128647	0.845717
QDPR	-0.481164	8.50957	-3.93815	0.000107008	0.00129781	0.836836
C11orf80	-0.347676	7.58194	-3.93735	0.000107346	0.00130053	0.833904
SLC39A8	0.36321	6.70879	3.93722	0.000107397	0.00130053	0.83346
MECR	-0.194296	7.51446	-3.93417	0.00010869	0.00131516	0.822342
HCCS	0.396281	7.87634	3.93396	0.00010878	0.00131524	0.821569
B3GALT1	-0.799684	8.40091	-3.93331	0.000109057	0.00131758	0.819204
MRPL34	0.211348	6.92497	3.93106	0.000110023	0.00132822	0.811013
ZNF639	0.417002	6.88111	3.93013	0.00011042	0.001332	0.807659
TSEN54	0.186839	7.7588	3.92979	0.000110567	0.00133274	0.806425
GPS2	-0.230347	8.64188	-3.92942	0.000110729	0.00133366	0.805063
MYL6	-0.376926	10.7774	-3.92923	0.000110813	0.00133366	0.804362
STAU2	-0.34019	7.72359	-3.92896	0.000110927	0.00133401	0.803407
B3GNT5	0.596224	6.29221	3.92417	0.000113025	0.0013582	0.785991
SNRPE	0.499187	9.11298	3.92301	0.000113537	0.00136331	0.781796
KCTD13	-0.253699	7.19192	-3.92229	0.000113859	0.00136614	0.779159
E2F4	0.270027	7.97553	3.92164	0.000114146	0.00136853	0.776821
NSMCE4A	0.334232	7.75496	3.92141	0.00011425	0.00136873	0.775976
MAP3K4	-0.220933	8.2195	-3.91956	0.000115076	0.00137694	0.769278
CPNE5	-0.230815	6.58885	-3.91949	0.00011511	0.00137694	0.769009
DVL1	-0.200396	7.77877	-3.91664	0.000116396	0.00139126	0.758688
KALRN	-0.371305	7.87068	-3.91587	0.000116748	0.00139441	0.755879
EREG	0.320292	5.91502	3.91454	0.000117354	0.00139974	0.751071
GLG1	-0.268018	9.69562	-3.9145	0.000117373	0.00139974	0.75092
TOPBP1	0.414146	8.69301	3.91404	0.000117583	0.00140119	0.749255
CDYL2	-0.373673	6.8928	-3.90824	0.000120272	0.00143214	0.728254
DYNC1H1	-0.287034	9.62448	-3.90733	0.0001207	0.00143615	0.724955
EME1	0.440281	6.82625	3.90639	0.000121138	0.00143923	0.721587
DCAF4	0.344468	6.62646	3.90623	0.000121213	0.00143923	0.721013
CDRT1	-0.204746	5.8323	-3.90619	0.000121234	0.00143923	0.720852
NEIL3	0.653032	7.15841	3.9046	0.000121985	0.00144706	0.715116
RNF103	-0.371906	7.78397	-3.90338	0.000122569	0.00145288	0.710687
LGSN	0.616082	4.54125	3.90236	0.000123055	0.00145755	0.707005
FAM83D	0.395833	7.25482	3.90124	0.000123595	0.00146283	0.702944
TAB1	-0.157198	7.20256	-3.90104	0.000123688	0.00146283	0.702244
LZTS3	-0.22618	7.34707	-3.90021	0.000124087	0.00146645	0.699249
BMF	-0.193581	6.73755	-3.8999	0.000124238	0.00146713	0.69812
PRR5	-0.255842	7.57312	-3.89916	0.000124595	0.00147024	0.695455
XRCC2	0.678606	7.69494	3.89852	0.000124908	0.00147197	0.693129
TMEM222	-0.253268	7.81785	-3.89847	0.000124929	0.00147197	0.692973
TMEM255A	-1.02305	8.29113	-3.89815	0.000125084	0.00147269	0.691822
FBXO25	-0.27992	8.07888	-3.89564	0.00012631	0.00148601	0.682764
UPB1	-0.219531	5.63551	-3.89394	0.000127148	0.00149475	0.676623
NME1	0.445345	9.55559	3.89109	0.000128566	0.00151029	0.666326
MAP3K5	-0.56398	6.77638	-3.88802	0.000130102	0.00152719	0.655297
IFNLR1	0.247432	6.21619	3.88646	0.000130896	0.00153536	0.649654
CACNG4	-0.466516	8.5414	-3.88392	0.000132191	0.00154862	0.640508
NQO2	-0.369658	6.53674	-3.88385	0.000132223	0.00154862	0.640287
CASZ1	-0.413812	7.05942	-3.88236	0.000132988	0.00155642	0.63493
DNAJC5G	0.843771	5.48254	3.88143	0.000133469	0.00156088	0.631581
CCNL1	0.447528	8.47517	3.87797	0.000135272	0.00158074	0.619125
TIGD1	0.450959	6.50118	3.87778	0.000135369	0.00158074	0.618462
TAF9B	0.397832	8.56688	3.87731	0.000135619	0.00158249	0.616745
ZNF93	0.466247	7.7443	3.87576	0.000136432	0.00158987	0.611198
RUVBL1	0.358741	7.58365	3.87572	0.000136454	0.00158987	0.61105
HJURP	0.541467	7.47817	3.87546	0.000136591	0.00159029	0.610118
PMM2	0.362237	7.0592	3.87431	0.000137203	0.00159544	0.605972
ZNF581	0.239575	7.1935	3.87424	0.000137237	0.00159544	0.60574
NFU1	-0.301688	6.95496	-3.87335	0.000137712	0.00159978	0.602535
CDH9	-0.598973	4.19209	-3.87291	0.000137945	0.00159987	0.600968
MBIP	0.33782	7.67718	3.87282	0.000137993	0.00159987	0.600641
SLC39A11	0.280746	7.22326	3.87276	0.000138026	0.00159987	0.600423
PTBP2	-0.401855	9.55966	-3.87212	0.000138366	0.00160264	0.598136
ARSD	-0.411666	8.61688	-3.87161	0.000138641	0.00160278	0.596292
RRM2	0.772785	8.60679	3.87156	0.000138665	0.00160278	0.596135
ABCA3	-0.311311	8.17751	-3.87153	0.000138684	0.00160278	0.596004
SH3GLB2	-0.237984	8.06225	-3.8705	0.000139235	0.00160796	0.592326
MID2	0.493885	6.5265	3.87013	0.000139433	0.00160907	0.591006
TPX2	0.80432	8.59117	3.86931	0.000139877	0.001613	0.588057
KIF23	0.679795	7.54244	3.86782	0.000140688	0.00162116	0.582694
CBFA2T2	-0.36126	7.73731	-3.86662	0.000141339	0.00162747	0.578413
USP24	-0.347028	8.10596	-3.86593	0.000141714	0.00163059	0.575952
GRIN3A	-0.791027	5.67434	-3.86552	0.000141939	0.00163198	0.574482
PCSK5	-0.456736	5.93703	-3.86477	0.000142354	0.00163556	0.57177
ABCA4	0.146276	5.25723	3.86248	0.000143614	0.00164883	0.563593
SLC6A9	-0.205168	6.95534	-3.86153	0.000144142	0.00165369	0.560189
HOXC6	-0.596625	7.83384	-3.86047	0.000144733	0.00165925	0.556394
SLC4A8	-0.564856	9.31502	-3.86006	0.000144961	0.00166066	0.554933
ZHX2	-0.443783	7.10536	-3.85916	0.000145467	0.00166523	0.551703
RMND1	-0.400882	7.11772	-3.85784	0.000146208	0.0016725	0.546985
ZNF8	0.314445	7.99177	3.85618	0.000147148	0.00168203	0.541041
CCNB2	0.776781	7.92339	3.85569	0.000147425	0.00168397	0.539298
HILPDA	0.343685	7.22641	3.85529	0.000147653	0.00168535	0.537864
C4orf50	-0.251094	5.71547	-3.85313	0.000148885	0.00169818	0.530156
TMED10	0.338506	9.38836	3.85033	0.000150502	0.00171537	0.520138
TGIF2	0.412279	6.70288	3.8479	0.000151914	0.00173021	0.511475
GALE	-0.182432	6.90797	-3.84765	0.000152062	0.00173064	0.510572
GARNL3	-0.462981	8.54713	-3.84621	0.000152909	0.00173902	0.505424
TADA2A	-0.390034	8.00247	-3.84413	0.000154134	0.00175168	0.498024
SLC35F5	-0.320608	8.59839	-3.84329	0.000154635	0.00175611	0.495014
RXRB	-0.163686	8.15763	-3.84107	0.00015596	0.00176987	0.487104
GABRG2	-1.15249	7.10391	-3.83981	0.000156712	0.00177713	0.482639
LRRC8C	-0.524304	8.33022	-3.83894	0.000157237	0.0017818	0.479538
PIP5K1C	-0.183071	7.7845	-3.83803	0.000157791	0.00178678	0.47628
ZSCAN26	-0.326067	8.04407	-3.83758	0.000158062	0.00178856	0.474688
TMEM165	0.300545	8.98553	3.83468	0.000159833	0.0018073	0.464356
PPME1	-0.405349	8.73279	-3.83431	0.000160057	0.00180853	0.463059
MED24	-0.321366	8.67059	-3.83333	0.000160663	0.00181407	0.459555
TNFRSF25	-0.185955	7.8952	-3.83272	0.000161041	0.00181703	0.457376
DONSON	0.300783	7.56071	3.83082	0.000162214	0.00182896	0.450649
PCDHB15	-0.568863	7.17921	-3.83047	0.000162435	0.00183014	0.449384
DIP2B	-0.260917	8.58534	-3.8299	0.000162786	0.00183222	0.447385
GJC1	0.65562	9.00697	3.82964	0.000162949	0.00183222	0.446459
SH3GL3	0.767693	6.25766	3.82961	0.00016297	0.00183222	0.446339
CDK1	0.845725	7.12547	3.82783	0.000164086	0.00184345	0.440012
PCDHB12	-0.611152	7.36282	-3.82685	0.000164701	0.00184903	0.436544
SFXN2	0.342763	6.67437	3.82636	0.00016501	0.00185118	0.434807
FN3K	-0.341197	7.38471	-3.82587	0.000165322	0.00185335	0.433058
THSD4	-0.317692	6.31321	-3.82538	0.000165635	0.00185553	0.431306
C15orf39	0.182184	6.93948	3.82451	0.000166185	0.00185969	0.428231
CDC14A	0.321354	6.69056	3.82442	0.000166243	0.00185969	0.42791
PPP1CA	0.343722	9.74375	3.82385	0.000166605	0.00186242	0.425889
RPS5	0.49088	11.2365	3.82314	0.000167063	0.00186621	0.42335
RBP2	0.223177	6.00508	3.82185	0.000167886	0.00187407	0.418794
CCNL2	-0.322932	8.48077	-3.82148	0.000168127	0.00187543	0.417461
SLC6A11	0.302087	6.47927	3.82111	0.000168362	0.00187671	0.41617
JPH3	-0.371254	7.36515	-3.81962	0.000169325	0.00188612	0.410881
STAM2	-0.389461	7.50085	-3.81817	0.000170267	0.00189526	0.405741
NEBL	-1.06677	7.88465	-3.81796	0.000170404	0.00189544	0.404997
GK3P	0.335884	5.47617	3.81738	0.000170779	0.00189827	0.402959
ACHE	-0.472851	7.50117	-3.8168	0.00017116	0.00190116	0.400896
CEP128	0.579411	7.54263	3.81622	0.000171544	0.00190408	0.398819
SLC22A9	-0.247218	4.60061	-3.81498	0.000172356	0.00190972	0.394441
SGIP1	-0.549226	8.38593	-3.81497	0.000172361	0.00190972	0.394413
FAAH	-0.220391	7.04932	-3.8148	0.000172478	0.00190972	0.393788
TFRC	0.462864	9.14272	3.8147	0.000172538	0.00190972	0.393463
TSPAN9	-0.32601	7.25832	-3.81429	0.000172814	0.00191142	0.391983
CWF19L2	-0.398659	6.18165	-3.81256	0.000173955	0.00192269	0.385884
TMEM41A	0.284198	7.59458	3.812	0.00017433	0.00192548	0.383888
PMVK	-0.209672	7.41062	-3.81173	0.000174509	0.0019261	0.382937
DERL3	0.194605	6.80357	3.81087	0.000175081	0.00193034	0.379909
WDR7	-0.359896	8.13252	-3.81079	0.000175139	0.00193034	0.3796
HTR6	0.203831	6.62544	3.80937	0.000176086	0.00193941	0.374605
NAA15	0.4198	8.11667	3.8078	0.000177145	0.00194971	0.369051
LRSAM1	-0.246889	6.71302	-3.80553	0.00017869	0.00196452	0.361003
ELOF1	0.284839	9.04259	3.80545	0.00017874	0.00196452	0.360744
ANKRD12	-0.428436	7.40989	-3.80498	0.000179062	0.00196579	0.359076
MAPK7	-0.170827	7.34357	-3.80492	0.000179107	0.00196579	0.358847
TEFM	-0.336157	6.54672	-3.80388	0.000179816	0.0019722	0.355185
NIT2	-0.309942	7.02364	-3.8033	0.000180211	0.00197516	0.35315
RPGR	0.363904	6.26588	3.8029	0.000180489	0.00197573	0.351725
SLC41A2	-0.584339	7.61473	-3.80286	0.000180516	0.00197573	0.351589
FOXRED1	-0.306643	7.16557	-3.80178	0.000181261	0.00198251	0.347771
UCK2	0.262573	9.74001	3.80137	0.000181547	0.00198425	0.346312
ZCCHC14	-0.358867	8.01211	-3.79963	0.000182752	0.00199604	0.340184
PCNA	0.522844	8.60775	3.79821	0.000183741	0.00200544	0.335184
ZNF365	-0.313979	5.56004	-3.79794	0.000183929	0.0020061	0.334237
FBF1	0.124456	6.91436	3.7954	0.000185719	0.00202422	0.325265
ALG14	-0.314538	6.55178	-3.79243	0.000187833	0.00204584	0.314786
KIF20A	0.757389	7.55617	3.7911	0.00018878	0.0020541	0.310129
ST6GALNAC6	0.247489	8.18701	3.791	0.000188853	0.0020541	0.309772
TUBB4A	-0.526301	7.58748	-3.79077	0.000189023	0.00205453	0.308939
THAP9	0.389923	6.07094	3.79022	0.000189419	0.00205741	0.306997
ICAM2	0.559355	7.33182	3.78956	0.00018989	0.0020611	0.304699
GK5	-0.299918	5.84304	-3.78646	0.000192141	0.00208399	0.293786
DBF4	0.508971	6.09081	3.78613	0.000192387	0.00208399	0.292603
ST3GAL1	-0.382537	6.96486	-3.78611	0.000192397	0.00208399	0.292554
PSMC1	0.298601	9.42315	3.78531	0.000192982	0.00208854	0.289741
SIK3	-0.343545	7.16631	-3.78517	0.000193083	0.00208854	0.289261
ARAF	0.219817	7.91606	3.7842	0.000193795	0.0020948	0.28585
IQGAP3	0.432218	7.1202	3.78306	0.000194639	0.00210248	0.281827
TEAD4	0.216897	6.9004	3.78023	0.00019674	0.00212371	0.271888
RNLS	-0.274323	6.95333	-3.7799	0.00019699	0.00212404	0.270711
MAPRE2	-0.349139	8.19051	-3.77983	0.000197041	0.00212404	0.270473
KLHDC3	-0.288052	9.41943	-3.77874	0.000197855	0.00213135	0.266658
BAIAP2L1	0.43092	5.67609	3.77723	0.000198996	0.00214217	0.261336
VSIG1	0.302005	4.57188	3.7767	0.000199392	0.00214496	0.259494
NIP7	0.410102	8.1703	3.7755	0.000200304	0.0021533	0.25527
SLC30A3	0.44674	7.24303	3.77477	0.000200856	0.00215776	0.25272
RCOR2	0.427482	8.03354	3.77415	0.000201331	0.00215941	0.250537
L3MBTL1	-0.259728	6.74121	-3.77415	0.000201333	0.00215941	0.250526
ATP11C	0.446283	8.14732	3.77403	0.000201422	0.00215941	0.250119
RP2	0.358398	7.09846	3.773	0.000202211	0.00216639	0.246497
FAM43A	-0.348478	7.39395	-3.77138	0.000203457	0.00217825	0.240816
UXT	0.331951	8.05682	3.77095	0.000203789	0.00217947	0.239302
SOGA1	-0.223447	7.36806	-3.77075	0.000203937	0.00217947	0.238633
CLVS1	-0.481989	7.77264	-3.77069	0.000203987	0.00217947	0.238407
SEMA4F	-0.462685	7.1462	-3.77027	0.00020431	0.00218144	0.23694
ZGRF1	0.573148	7.08645	3.76943	0.000204964	0.00218694	0.233982
PCMTD2	-0.287683	9.10723	-3.76861	0.000205602	0.00219225	0.231109
MX2	0.666361	7.02055	3.76704	0.000206821	0.00220376	0.225635
TMEM39A	0.298209	7.25502	3.76675	0.00020705	0.00220396	0.224611
CMBL	0.531184	7.1895	3.76666	0.000207122	0.00220396	0.224293
HCRTR2	-0.347623	5.13924	-3.76602	0.000207621	0.00220779	0.222063
TMEM8B	-0.206878	7.59178	-3.76559	0.000207961	0.00220991	0.220548
TNRC6B	-0.249195	8.38926	-3.76536	0.000208143	0.00221034	0.219742
ASH2L	-0.280056	8.86327	-3.76502	0.000208408	0.00221166	0.218563
UBE2D3	0.244921	9.05434	3.76197	0.000210828	0.00223583	0.207883
SGCD	-0.440866	5.65284	-3.7609	0.000211683	0.00224338	0.204135
COLEC12	0.473866	6.00903	3.76034	0.000212129	0.00224659	0.20219
EHBP1	-0.356868	8.23213	-3.75912	0.000213108	0.00225544	0.197927
MRPS34	0.275958	8.4925	3.757	0.000214827	0.0022721	0.190497
KCNIP2	-0.230953	6.53913	-3.75574	0.000215848	0.00228136	0.18611
PRDX4	0.351349	7.09519	3.7546	0.000216779	0.00228967	0.182125
RAD51B	0.304468	5.96577	3.75416	0.000217142	0.00229196	0.180578
ADCYAP1	-1.08391	6.82435	-3.75389	0.00021736	0.00229272	0.179651
CXCL9	0.952582	5.6662	3.7526	0.000218426	0.00230185	0.175127
SLBP	0.316295	8.37433	3.75241	0.000218575	0.00230185	0.174493
OXA1L	0.271248	8.98963	3.7523	0.000218665	0.00230185	0.174112
RAB6B	-0.481407	8.91993	-3.75159	0.000219257	0.00230653	0.171613
RPS11	0.438214	10.4148	3.75073	0.000219966	0.00231244	0.168626
MND1	0.631781	6.01532	3.74754	0.000222626	0.00233883	0.157511
RPL32	0.366296	12.249	3.747	0.000223079	0.00234203	0.155629
SF3B3	0.305711	10.1857	3.74668	0.000223352	0.00234333	0.154498
NAT10	0.268874	8.23803	3.74644	0.000223551	0.00234386	0.153673
MIB2	-0.145294	7.68915	-3.74442	0.000225264	0.00236024	0.146615
PACRG	-0.56947	6.72156	-3.74385	0.000225747	0.00236329	0.144634
ACP6	0.315178	6.20753	3.74363	0.00022593	0.00236329	0.143884
ARVCF	-0.280621	8.06077	-3.74339	0.000226133	0.00236329	0.143053
KLF5	-0.273245	6.8534	-3.74333	0.00022619	0.00236329	0.14282
PALM	-0.261566	8.47577	-3.74319	0.000226308	0.00236329	0.142338
LIFR	-0.671726	7.94406	-3.74275	0.000226683	0.00236564	0.140806
TCF7L2	-0.540498	6.60118	-3.74234	0.000227031	0.00236769	0.13939
PCDHB11	-0.605809	7.91515	-3.74097	0.000228209	0.0023784	0.134602
TVP23B	-0.559482	8.19961	-3.73954	0.000229436	0.0023896	0.129645
METAP1	0.356645	8.65108	3.73933	0.000229622	0.00238996	0.128892
RNASEH2A	0.430637	8.63801	3.73905	0.000229861	0.00239086	0.127932
CLP1	0.19801	7.12809	3.73789	0.000230864	0.0023997	0.123907
TNFAIP1	-0.3347	8.04239	-3.73704	0.000231606	0.00240583	0.120938
BUB1B	0.723366	7.34755	3.73648	0.000232094	0.0024093	0.118994
GMPR	-0.260236	5.90915	-3.73597	0.000232535	0.00241228	0.117239
EXTL2	-0.522449	7.5311	-3.73565	0.00023282	0.00241364	0.116106
RAD52	-0.237809	7.52198	-3.73433	0.000233979	0.00242406	0.111512
LETMD1	-0.291295	8.45614	-3.73336	0.000234833	0.00243112	0.108148
CRNKL1	-0.22105	7.55546	-3.7332	0.00023497	0.00243112	0.107605
NYAP1	-0.162029	7.5755	-3.7277	0.000239877	0.00248025	0.0885012
C11orf24	0.285945	7.94745	3.7266	0.000240865	0.00248789	0.0847011
PPP1CC	0.294316	10.7992	3.72641	0.000241037	0.00248789	0.0840391
BEND6	-0.585758	4.71817	-3.72635	0.000241091	0.00248789	0.0838344
SPRR3	0.246665	4.53373	3.72613	0.000241298	0.00248839	0.0830414
CASC3	-0.260123	9.21202	-3.72519	0.000242146	0.00249551	0.0797959
NIPAL3	0.483594	7.30153	3.72453	0.000242749	0.00249871	0.0774989
ME3	-0.341237	7.74156	-3.72432	0.000242933	0.00249871	0.0767967
TAGLN2	-0.471311	8.39787	-3.72432	0.000242935	0.00249871	0.0767911
ZNF507	0.330377	7.82303	3.72072	0.000246242	0.00253107	0.0642948
DEGS2	0.177528	8.05143	3.72042	0.000246518	0.00253112	0.0632587
SMAD1	-0.385551	7.92663	-3.72028	0.000246645	0.00253112	0.0627834
TRIM28	0.346403	9.85671	3.72012	0.000246792	0.00253112	0.0622321
LRRN2	0.274434	7.25448	3.72001	0.000246891	0.00253112	0.0618614
CDT1	0.318529	7.79536	3.71845	0.000248346	0.00254408	0.0564325
PPIL1	0.294696	8.3602	3.7183	0.000248479	0.00254408	0.0559358
OBSL1	-0.310863	9.39787	-3.71764	0.000249097	0.00254874	0.0536404
HPCAL4	-0.616843	7.0109	-3.71728	0.000249433	0.00255052	0.0523939
MMP16	-0.512189	7.72601	-3.71616	0.000250479	0.00255955	0.0485279
HCN1	-0.672416	5.74684	-3.71495	0.00025162	0.00256953	0.0443288
KIF24	0.332143	5.84163	3.71322	0.000253249	0.00258449	0.0383657
SSBP3	-0.334332	9.22117	-3.7119	0.000254507	0.0025939	0.033788
HSFY2	-0.177064	2.99211	-3.71175	0.000254644	0.0025939	0.0332887
HPSE	0.261921	5.79656	3.7117	0.000254696	0.0025939	0.0331022
CHST10	-0.203613	7.88619	-3.71156	0.000254832	0.0025939	0.0326083
AUTS2	-0.354168	8.19343	-3.70924	0.000257053	0.00261481	0.0245915
SLC1A5	0.339207	7.5505	3.70861	0.000257651	0.0026192	0.0224433
FKBP1B	-0.267733	7.9674	-3.70756	0.00025867	0.00262786	0.0187969
HSD11B1L	-0.206506	7.19434	-3.70646	0.000259732	0.0026367	0.0150112
EEF1D	0.231774	9.0425	3.70631	0.000259876	0.0026367	0.0144985
DRG2	-0.305444	7.66671	-3.70385	0.000262281	0.00265938	0.00599019
LTB4R	0.261279	5.81608	3.70184	0.000264251	0.00267763	-0.000923794
MANEAL	-0.308925	8.26179	-3.70141	0.000264677	0.00268022	-0.00241068
ITFG2	-0.207785	7.64523	-3.69881	0.000267258	0.00270376	-0.0113753
GTSE1	0.445189	7.53725	3.69872	0.000267346	0.00270376	-0.0116797
ESYT3	0.206116	5.46516	3.69727	0.000268795	0.00271493	-0.0166717
SURF4	0.260116	9.44867	3.69727	0.000268796	0.00271493	-0.016675
MELK	0.750595	7.36363	3.69614	0.000269929	0.00272462	-0.0205597
SLC43A1	0.293239	6.47511	3.69533	0.000270749	0.00273114	-0.0233589
SLC3A2	0.272103	8.60837	3.69297	0.000273136	0.00275345	-0.0314646
LURAP1L	-0.574439	8.11691	-3.69231	0.000273809	0.00275846	-0.0337381
TMEM130	-0.502077	8.46407	-3.68815	0.000278091	0.00279891	-0.0480659
AQP4	-0.433162	4.27876	-3.68781	0.000278437	0.00279891	-0.0492141
SLC16A6	0.427909	5.39698	3.68775	0.0002785	0.00279891	-0.0494235
NLN	-0.434316	8.76047	-3.68772	0.000278537	0.00279891	-0.0495453
NME4	0.285455	8.7645	3.68661	0.00027969	0.0028087	-0.0533596
USP18	0.348764	6.1762	3.68481	0.000281561	0.00282568	-0.0595152
ATAD2	0.622267	8.02253	3.68446	0.00028193	0.00282758	-0.0607264
RUFY2	-0.352591	7.74874	-3.68423	0.000282176	0.00282825	-0.0615322
GPBP1L1	-0.318739	7.73609	-3.68401	0.000282405	0.00282873	-0.0622797
EFCAB5	-0.300663	4.0952	-3.68367	0.000282763	0.00283051	-0.0634496
GRAMD4	-0.274147	8.27891	-3.68213	0.000284386	0.00284494	-0.0687323
TMEM138	0.274318	7.9055	3.68093	0.000285653	0.00285581	-0.0728377
NOL8	0.335612	7.43005	3.67638	0.000290524	0.00290265	-0.0884451
ARID1B	-0.22213	8.79514	-3.6759	0.000291037	0.00290593	-0.0900716
PTTG1	0.561704	8.4263	3.67479	0.000292241	0.0029161	-0.093884
EEF2	0.274632	11.6575	3.67341	0.000293745	0.00292833	-0.0986204
REEP5	-0.483835	8.54639	-3.67322	0.000293948	0.00292833	-0.0992572
STARD3NL	-0.399859	8.23372	-3.67315	0.000294026	0.00292833	-0.0995028
IPO11	0.521071	6.48989	3.67297	0.000294228	0.00292848	-0.100138
NUCKS1	0.240356	9.98388	3.67231	0.00029494	0.00293371	-0.102369
SLC1A1	-0.736129	7.02325	-3.67213	0.000295146	0.0029339	-0.103011
KIF14	0.684835	6.60493	3.67107	0.000296301	0.00294352	-0.106618
RPS15A	0.381775	9.9164	3.66919	0.000298373	0.00296223	-0.113047
LYRM1	0.264982	7.02144	3.6682	0.000299469	0.00297123	-0.116431
CKAP2	0.478323	9.10651	3.6678	0.000299923	0.00297385	-0.117827
ZMIZ1	-0.332261	8.69588	-3.66751	0.000300245	0.00297482	-0.118819
CECR2	0.57177	5.95362	3.66737	0.000300399	0.00297482	-0.119292
SERF2	-0.209979	7.16571	-3.66675	0.000301088	0.00297977	-0.121407
UNC5D	-0.474998	7.36365	-3.66612	0.000301794	0.00298487	-0.123567
ANAPC4	0.180636	8.11855	3.66477	0.0003033	0.00299788	-0.128161
MRPL47	0.402458	8.01062	3.66422	0.000303921	0.00300212	-0.130047
KIAA0100	-0.301428	8.52493	-3.66328	0.000304977	0.00300883	-0.133246
SCRN3	-0.378317	6.94243	-3.66328	0.000304982	0.00300883	-0.133265
MPRIP	-0.215244	9.4184	-3.66279	0.000305534	0.00301237	-0.13493
TEX10	0.387734	8.12926	3.65904	0.000309805	0.00305257	-0.147738
ME1	-0.636148	6.70682	-3.65867	0.000310233	0.00305487	-0.149011
MAPK11	-0.192994	7.36492	-3.65815	0.000310821	0.00305874	-0.150759
SENP3	-0.215383	7.67127	-3.65681	0.000312365	0.00307201	-0.155329
TCF3	0.232896	7.97204	3.65594	0.000313372	0.00307819	-0.158299
NUF2	0.711858	7.57019	3.65593	0.000313385	0.00307819	-0.158339
OR52N1	0.419315	4.64752	3.6546	0.000314934	0.00309147	-0.162886
CYP2F1	0.320798	7.04447	3.65217	0.000317767	0.00311733	-0.171145
MAPT	-0.437411	8.98875	-3.65129	0.000318809	0.00312561	-0.174167
TUBB2B	-0.425358	10.8378	-3.65097	0.000319185	0.00312641	-0.175253
AMOTL1	-0.348004	7.92289	-3.65088	0.00031929	0.00312641	-0.175555
ILDR2	0.310525	5.76376	3.65012	0.000320184	0.00313322	-0.178136
FAM126B	-0.343145	7.96713	-3.64835	0.000322279	0.00315175	-0.18415
MAPK4	-0.396385	8.15664	-3.64725	0.00032359	0.0031626	-0.187893
PSD3	-0.446714	8.01432	-3.64681	0.000324114	0.00316575	-0.189385
APOBR	-0.189524	6.23911	-3.64661	0.000324364	0.00316623	-0.190098
AMY2B	-0.427139	6.15002	-3.6453	0.000325928	0.00317952	-0.194534
CDH6	-0.791927	7.5253	-3.64447	0.000326931	0.00318732	-0.197366
CACNB1	-0.338095	8.07039	-3.6438	0.000327738	0.00319321	-0.19964
ALDH5A1	-0.31864	6.50258	-3.64351	0.000328088	0.00319464	-0.200623
ARNT	-0.230918	8.39971	-3.64253	0.000329275	0.00320421	-0.203953
ELAVL4	-0.531788	9.05532	-3.63986	0.00033253	0.00323388	-0.213024
POFUT1	0.206615	7.37851	3.63964	0.000332799	0.00323449	-0.213768
PAICS	0.499671	8.82975	3.63917	0.000333381	0.00323814	-0.215379
FAM222B	-0.219768	8.01322	-3.63884	0.000333783	0.00324004	-0.21649
HIBCH	-0.445436	6.62036	-3.63792	0.00033492	0.0032482	-0.219625
CDC20	0.470205	7.72679	3.63782	0.000335037	0.0032482	-0.219947
KBTBD6	-0.252455	8.76111	-3.63731	0.00033567	0.00325233	-0.221688
KRTAP12-1	-0.228814	7.10712	-3.6363	0.000336921	0.00325979	-0.225118
SYT7	-0.466624	8.09836	-3.63616	0.000337092	0.00325979	-0.225586
PIM2	0.378651	7.2432	3.63606	0.000337209	0.00325979	-0.225907
TRMT61A	0.135587	7.47699	3.63591	0.000337397	0.00325979	-0.22642
ACTL6A	0.380275	8.19769	3.63585	0.000337477	0.00325979	-0.226638
PRR11	0.679608	7.72714	3.634	0.000339777	0.00327999	-0.2329
RING1	-0.181451	7.84333	-3.63347	0.000340448	0.00328444	-0.234718
OR52E6	0.626459	4.08984	3.63277	0.00034132	0.00329084	-0.237077
PHF10	-0.298938	8.23942	-3.63021	0.000344551	0.00331995	-0.245759
MED9	-0.173412	8.04853	-3.62977	0.000345108	0.00332328	-0.247249
MTMR3	-0.235679	8.51052	-3.62808	0.000347261	0.00334196	-0.252982
TMEM117	-0.463293	6.23064	-3.62636	0.000349457	0.00336104	-0.258791
SNX19	-0.265826	7.7533	-3.62502	0.000351184	0.00337515	-0.263335
FANCM	0.440243	6.53959	3.62465	0.000351659	0.00337515	-0.26458
PIP5KL1	-0.210779	6.71053	-3.6246	0.000351722	0.00337515	-0.264746
NOP2	0.231468	7.84525	3.62445	0.000351911	0.00337515	-0.265241
IST1	0.246882	9.682	3.62439	0.000351999	0.00337515	-0.265471
EXOSC2	0.323202	9.059	3.62392	0.000352598	0.00337884	-0.267039
MAPRE3	-0.533223	7.83689	-3.62363	0.000352983	0.00338045	-0.268043
P4HB	0.284185	10.3345	3.62332	0.000353375	0.00338215	-0.269066
ERI2	0.307234	6.51148	3.62196	0.000355149	0.00339688	-0.273682
KMT2E	-0.306652	9.31506	-3.62181	0.000355349	0.00339688	-0.2742
PPID	0.393441	7.08991	3.62164	0.000355563	0.00339688	-0.274755
ADNP2	0.307433	7.36384	3.62132	0.000355989	0.00339888	-0.275858
CDH18	-0.770899	5.93296	-3.621	0.000356407	0.00340081	-0.27694
DDHD2	-0.356292	8.39311	-3.62002	0.000357684	0.00341056	-0.280234
NNAT	-0.671923	9.61875	-3.61988	0.000357863	0.00341056	-0.280697
PICK1	-0.194783	7.62106	-3.61929	0.000358642	0.0034159	-0.282698
GLRB	-0.530185	5.8379	-3.61896	0.000359082	0.00341802	-0.283829
SNPH	-0.217778	7.49317	-3.61861	0.000359537	0.00342028	-0.284995
IGSF9	0.285691	7.63189	3.61794	0.000360424	0.00342664	-0.287266
KCNC4	-0.277482	7.65053	-3.61765	0.000360807	0.00342821	-0.288245
TMEM241	-0.303348	6.9947	-3.61742	0.000361114	0.00342867	-0.289029
HDAC9	-0.599602	7.63489	-3.61728	0.000361291	0.00342867	-0.289481
TRIP13	0.517009	7.44824	3.61681	0.000361919	0.00343255	-0.291081
SEMA4D	-0.25112	6.58139	-3.61206	0.000368272	0.00349069	-0.307112
ASAP3	-0.185643	6.57911	-3.61181	0.000368609	0.00349179	-0.307955
HOXC8	-0.547831	6.96726	-3.61153	0.000368986	0.00349324	-0.308896
FAM111B	0.675056	7.56225	3.61097	0.00036974	0.00349828	-0.310778
MVB12B	-0.23833	8.52096	-3.61074	0.000370054	0.00349914	-0.31156
SDAD1	0.386165	8.58219	3.60861	0.000372957	0.00352447	-0.318756
KBTBD8	0.372753	5.62985	3.60826	0.000373429	0.00352681	-0.319922
NKAIN1	-0.362312	8.48749	-3.60683	0.000375394	0.00354324	-0.324756
C11orf65	-0.235942	4.16602	-3.60653	0.0003758	0.00354489	-0.325752
PSMC5	0.316122	9.34645	3.60637	0.000376022	0.00354489	-0.326294
PEX11A	0.265804	6.84145	3.60512	0.000377741	0.00355897	-0.330497
SLC47A1	-0.451722	6.04855	-3.60361	0.000379837	0.00357602	-0.335593
SHISA4	-0.286025	7.3661	-3.60348	0.000380007	0.00357602	-0.336003
MGAT3	-0.241252	8.21427	-3.603	0.000380684	0.00358025	-0.337644
FILIP1	-0.413941	6.72132	-3.60258	0.000381267	0.00358359	-0.339053
LY6G5C	-0.206608	5.66355	-3.60136	0.000382968	0.00359364	-0.343152
DNAJC25	0.344848	7.42492	3.60135	0.000382983	0.00359364	-0.343189
TIMP1	0.710426	10.1721	3.60123	0.000383151	0.00359364	-0.343593
URB2	0.32855	7.31021	3.60103	0.000383426	0.00359364	-0.344253
ZNF530	0.256356	6.58718	3.60099	0.000383488	0.00359364	-0.344403
SDF4	-0.176183	7.31876	-3.60056	0.00038409	0.00359364	-0.345846
MFAP1	-0.278229	7.05995	-3.60053	0.000384126	0.00359364	-0.345934
FAM89A	-0.262391	7.3385	-3.6005	0.000384166	0.00359364	-0.34603
NDUFS3	0.283277	10.1481	3.59947	0.000385618	0.00360507	-0.349503
SMU1	0.277234	9.26281	3.59921	0.000385984	0.00360634	-0.350375
SYNPR	-0.744764	6.27964	-3.59878	0.0003866	0.00360995	-0.351844
PHF6	0.350311	8.12048	3.59584	0.000390761	0.00364613	-0.361703
LLGL1	-0.214644	7.56919	-3.59566	0.000391013	0.00364613	-0.362297
FMN2	-0.543732	6.78498	-3.59554	0.000391196	0.00364613	-0.362727
NKIRAS1	-0.485012	7.86199	-3.59539	0.000391403	0.00364613	-0.363213
CEP57	-0.434028	7.75298	-3.5949	0.000392107	0.00365052	-0.364867
RAPGEF5	-0.564759	7.4139	-3.59369	0.000393837	0.00366446	-0.368921
CPSF2	0.338106	8.51201	3.59335	0.000394334	0.00366691	-0.370083
TBX20	-0.688353	7.38259	-3.59268	0.000395296	0.00367135	-0.372326
SLC7A6OS	0.191962	7.95694	3.5926	0.00039541	0.00367135	-0.372592
BAZ2A	-0.254028	8.54118	-3.59253	0.000395513	0.00367135	-0.37283
SH3BP5L	-0.198926	7.77507	-3.5923	0.000395844	0.00367225	-0.373601
POLR2C	0.242628	7.87464	3.58891	0.00040076	0.00371567	-0.384965
GALNT11	-0.262935	8.93636	-3.58874	0.00040101	0.00371579	-0.385537
NFRKB	-0.296678	7.23569	-3.58612	0.000404847	0.00374786	-0.394304
CENPH	0.516534	5.74172	3.58606	0.000404948	0.00374786	-0.394534
AHCYL2	-0.310994	7.93483	-3.58562	0.000405588	0.00375157	-0.395987
PDLIM7	-0.234803	7.80698	-3.5845	0.000407242	0.00376298	-0.399732
ZNF442	0.210002	5.9102	3.58447	0.0004073	0.00376298	-0.399865
NF1	-0.374304	9.27079	-3.5835	0.00040874	0.00377067	-0.403112
CCDC34	0.316529	6.34684	3.58345	0.000408806	0.00377067	-0.40326
SAMD9	-0.724213	6.18801	-3.58336	0.000408948	0.00377067	-0.403581
RAB27B	-0.815083	7.43499	-3.58312	0.000409301	0.00377067	-0.404374
FUNDC1	0.280225	8.97483	3.5831	0.000409333	0.00377067	-0.404447
SLC24A1	0.174957	5.42593	3.58117	0.000412211	0.00379285	-0.410894
RAD51	0.529949	6.57567	3.58116	0.000412224	0.00379285	-0.410923
CBFB	-0.299143	9.11415	-3.58026	0.000413573	0.00380303	-0.413931
POLD1	0.198142	7.72025	3.57952	0.000414688	0.00381105	-0.416409
SOCS5	-0.240079	8.64914	-3.57895	0.00041556	0.00381683	-0.418342
PCDHB1	-0.372916	4.54542	-3.57869	0.000415941	0.0038181	-0.419185
KLF7	-0.286614	8.83687	-3.57715	0.000418286	0.00383738	-0.424359
TTC27	-0.303534	7.20826	-3.57691	0.000418652	0.0038385	-0.425163
NIT1	-0.294658	8.32111	-3.57639	0.000419434	0.00384321	-0.426881
FLRT2	-0.631769	6.51512	-3.57625	0.000419656	0.00384321	-0.427366
SLC30A10	-0.560201	6.65153	-3.5758	0.000420336	0.0038472	-0.428857
CASD1	-0.407767	9.2075	-3.57524	0.000421199	0.00385286	-0.430745
NUDT4	0.324432	8.68994	3.57456	0.000422239	0.00385322	-0.433013
EFCAB7	-0.348682	5.96241	-3.5745	0.00042233	0.00385322	-0.433212
RAB11FIP1	0.257016	6.88128	3.5745	0.000422332	0.00385322	-0.433215
YIPF1	-0.42302	7.26971	-3.57441	0.000422465	0.00385322	-0.433505
AQP11	-0.295519	5.90549	-3.57441	0.000422466	0.00385322	-0.433507
ZNF133	-0.380284	6.64372	-3.57403	0.000423045	0.00385627	-0.434769
MCM5	0.410794	8.84773	3.57338	0.000424045	0.00386313	-0.43694
CDC42EP2	0.183551	7.20397	3.57195	0.000426246	0.00388094	-0.441704
DNAJB5	0.355434	8.6985	3.57143	0.000427059	0.00388609	-0.443457
ZNF280C	0.37193	7.35875	3.57085	0.000427955	0.00389198	-0.445385
YPEL1	-0.333728	8.38652	-3.57039	0.000428678	0.00389631	-0.446938
LRRC41	-0.240844	8.3566	-3.56978	0.000429621	0.00390262	-0.44896
ASL	-0.251712	7.4316	-3.56957	0.00042995	0.00390335	-0.449665
POMK	-0.273682	9.14807	-3.56927	0.000430413	0.0039053	-0.450655
ASTN2	-0.299425	7.25629	-3.5682	0.000432085	0.0039182	-0.454221
SON	0.400261	7.97823	3.56728	0.000433529	0.00392903	-0.457291
PURG	-0.301999	6.96894	-3.56657	0.00043466	0.00393701	-0.459687
MFN2	-0.33421	8.65648	-3.56491	0.000437274	0.0039584	-0.465203
PPP2R2C	-0.595735	7.11119	-3.56378	0.000439074	0.00397241	-0.468982
CHST15	0.380129	7.78334	3.56308	0.000440192	0.00397876	-0.471321
FAM13A	0.559214	6.39559	3.56296	0.000440374	0.00397876	-0.4717
GNPNAT1	0.346997	7.20268	3.56286	0.000440536	0.00397876	-0.472039
NONO	0.28639	9.65107	3.56217	0.000441638	0.00398642	-0.474337
USP7	0.225203	9.63852	3.56179	0.00044224	0.00398956	-0.475589
DDX23	-0.267907	8.17091	-3.56162	0.000442515	0.00398975	-0.476162
CNTNAP2	-0.728807	8.30496	-3.55723	0.000449606	0.00405136	-0.490782
NECAB1	-0.564022	5.33152	-3.557	0.00044998	0.0040524	-0.491546
PGAP3	-0.220761	7.59727	-3.55648	0.00045083	0.00405773	-0.493282
C21orf58	0.243853	7.02101	3.55626	0.000451192	0.00405866	-0.49402
CENPK	0.682677	6.84705	3.55506	0.00045315	0.00407394	-0.498002
GEN1	0.544002	7.13165	3.55414	0.000454661	0.00408519	-0.501063
RARA	-0.265724	7.3421	-3.55383	0.000455165	0.00408738	-0.502082
APC2	-0.214352	7.73624	-3.55262	0.000457168	0.00410302	-0.50612
DAGLB	-0.224653	8.0617	-3.55242	0.000457494	0.0041036	-0.506774
STXBP1	-0.347198	9.73987	-3.55224	0.000457797	0.00410397	-0.507383
CNOT1	0.251407	9.34434	3.55181	0.000458507	0.004108	-0.508809
GCNT2	-0.478797	5.89734	-3.5514	0.000459191	0.00411177	-0.510178
OSBPL9	-0.316957	8.40112	-3.55048	0.000460704	0.00412297	-0.513202
HACE1	-0.35218	8.35989	-3.54812	0.000464653	0.00415595	-0.521051
SLCO4C1	-0.31286	4.83968	-3.54721	0.000466185	0.00416728	-0.524077
MBNL2	-0.443481	9.46646	-3.54626	0.000467788	0.00417922	-0.527232
BMPR2	-0.334374	8.69586	-3.54468	0.000470461	0.00420072	-0.53247
GSTM4	-0.358533	7.05333	-3.54322	0.000472952	0.00422024	-0.537324
F2RL2	-0.42485	4.27149	-3.54308	0.000473185	0.00422024	-0.537778
GINS1	0.56607	7.62757	3.54265	0.00047392	0.0042244	-0.539204
FAM161B	-0.168035	7.23941	-3.54229	0.000474538	0.0042275	-0.540401
UQCRFS1	0.365388	8.33635	3.54084	0.000477011	0.00424521	-0.545179
AVEN	-0.24001	6.62921	-3.54081	0.000477066	0.00424521	-0.545284
IGSF8	-0.163847	7.72499	-3.53646	0.000484606	0.00430986	-0.559697
FBXO46	0.140552	7.89125	3.53454	0.000487965	0.00433729	-0.566045
U2AF2	0.195155	8.19311	3.53326	0.000490225	0.00435491	-0.570292
MEAF6	-0.39228	8.21981	-3.53302	0.00049064	0.00435613	-0.571069
PLEKHA7	0.255856	6.35586	3.53253	0.000491502	0.00436131	-0.572681
ZNF43	0.430043	7.7621	3.5318	0.000492798	0.00437034	-0.575101
HTR3E	0.197946	5.02911	3.53149	0.000493344	0.00437272	-0.576119
MSS51	-0.272621	6.2855	-3.5312	0.000493865	0.00437487	-0.577088
PPP6R2	-0.150321	7.85775	-3.53042	0.000495247	0.00438464	-0.579656
SCYL3	-0.254918	7.27815	-3.53011	0.000495802	0.00438708	-0.580685
SCG5	-0.558805	7.89773	-3.52947	0.000496953	0.00439479	-0.582816
TIMM9	0.490213	6.53719	3.52923	0.000497382	0.00439611	-0.58361
HAGH	-0.176764	8.05688	-3.52827	0.000499104	0.00440885	-0.586784
TRAIP	0.334242	6.81376	3.5253	0.000504443	0.00445351	-0.59656
VPS13C	-0.396378	8.48647	-3.52513	0.000504753	0.00445374	-0.597125
FKRP	-0.137531	6.38072	-3.52302	0.000508599	0.00448515	-0.604097
TTC1	-0.298817	5.83227	-3.5206	0.000513042	0.00452179	-0.612086
FER	-0.312329	7.82012	-3.51876	0.000516439	0.00454918	-0.618148
PROKR1	-0.489275	7.03784	-3.51803	0.000517791	0.00455854	-0.62055
HUS1	-0.214668	7.87022	-3.51716	0.000519399	0.00457013	-0.623397
ECT2	0.581879	7.51481	3.51654	0.000520558	0.00457777	-0.625444
TOM1	-0.248467	7.82881	-3.51503	0.00052339	0.00460009	-0.630427
HECTD4	-0.319608	8.94688	-3.51446	0.000524464	0.00460695	-0.632309
RND2	-0.542201	8.72886	-3.51339	0.000526468	0.00462197	-0.635811
SYNGR3	-0.297373	7.92694	-3.51139	0.000530253	0.0046511	-0.642389
RNASEL	-0.426817	6.5587	-3.51119	0.000530628	0.0046511	-0.643038
LIG1	0.24862	7.93044	3.51105	0.000530902	0.0046511	-0.643513
NUP62	0.217	8.12946	3.51101	0.00053097	0.0046511	-0.64363
C9orf72	-0.413091	7.49766	-3.51083	0.000531316	0.00465154	-0.644229
ALK	0.653819	8.53464	3.51036	0.000532211	0.00465555	-0.645774
ITGB8	-0.60354	7.65314	-3.51025	0.000532434	0.00465555	-0.646158
CAMK1	-0.208837	7.83889	-3.51012	0.000532664	0.00465555	-0.646556
SLC30A4	-0.330148	7.32621	-3.50945	0.000533952	0.00466421	-0.648773
CDH4	0.487321	7.56862	3.50822	0.000536304	0.00468215	-0.652808
UBL3	-0.462575	8.29971	-3.50621	0.000540174	0.00471281	-0.65941
SESN1	-0.297961	7.72297	-3.50609	0.000540416	0.00471281	-0.65982
OR1Q1	0.296262	4.58998	3.50573	0.000541107	0.00471622	-0.660994
DNAJC12	-0.466053	6.86908	-3.5047	0.000543111	0.00473106	-0.664387
CUL7	-0.171681	7.70271	-3.50407	0.000544326	0.00473901	-0.666438
MPP3	-0.421886	8.27448	-3.50347	0.000545495	0.00474656	-0.668408
MAGI2	-0.34934	7.897	-3.50206	0.000548249	0.00476789	-0.673032
CDC25C	0.432419	6.74802	3.50175	0.000548868	0.00477062	-0.674067
ASPM	0.711959	7.19523	3.50151	0.000549328	0.00477198	-0.674835
OIP5	0.341052	6.04771	3.50052	0.000551269	0.0047862	-0.678074
GAS2	-0.358342	5.366	-3.49874	0.000554789	0.0048141	-0.683916
UBE2H	-0.339826	8.57943	-3.49762	0.000557025	0.00483083	-0.687608
RPL12	0.312568	10.691	3.49621	0.00055983	0.00485248	-0.692217
VAT1L	-0.656645	8.37272	-3.49496	0.000562322	0.00487139	-0.696294
SLC1A4	-0.393055	7.88412	-3.49324	0.000565787	0.0048987	-0.701931
NRXN1	-0.582824	6.42402	-3.49302	0.000566238	0.00489991	-0.702662
ADPRHL1	-0.175459	6.36374	-3.49255	0.00056719	0.00490545	-0.704205
SH3GLB1	-0.205201	8.32793	-3.49117	0.000569978	0.00492685	-0.708704
FAM174B	-0.236587	8.25644	-3.49033	0.000571695	0.00493897	-0.711463
FRMD5	-0.322093	8.014	-3.4895	0.000573391	0.0049509	-0.714182
TACO1	0.262752	8.07751	3.48865	0.000575121	0.00496311	-0.716946
HCFC2	-0.369384	7.66637	-3.48746	0.000577559	0.0049814	-0.720827
DAB2IP	-0.21432	7.82029	-3.48685	0.000578825	0.00498958	-0.722836
YIPF3	-0.250035	8.92655	-3.48453	0.000583632	0.00502827	-0.730424
SEMA4B	-0.162906	7.14708	-3.48392	0.000584901	0.00503587	-0.732417
NBR1	-0.332172	8.44386	-3.48379	0.000585156	0.00503587	-0.732816
GIPC2	-0.366274	5.68204	-3.48305	0.000586712	0.00504649	-0.735252
SPC24	0.476447	7.17977	3.48229	0.000588302	0.0050574	-0.737735
CD300C	0.199723	6.60843	3.48163	0.000589672	0.00506558	-0.73987
ALG11	-0.346955	7.57433	-3.48152	0.000589899	0.00506558	-0.740221
RBMX2	0.292661	8.0133	3.48124	0.000590499	0.00506796	-0.741154
VCPIP1	-0.185752	8.15246	-3.48084	0.000591329	0.00507231	-0.742442
ZNF213	-0.143364	6.74542	-3.48034	0.000592383	0.00507859	-0.744076
CCDC115	-0.213853	7.11232	-3.47959	0.000593961	0.00508705	-0.746516
ZBTB25	0.27268	7.19077	3.47948	0.000594204	0.00508705	-0.746891
KDM4C	-0.372381	8.06587	-3.47941	0.000594342	0.00508705	-0.747105
GIGYF2	-0.219903	7.98441	-3.47923	0.000594739	0.00508768	-0.747718
MSRA	-0.218991	6.88118	-3.47901	0.000595188	0.00508874	-0.748409
EGFLAM	-0.548281	6.96304	-3.47804	0.000597251	0.0051036	-0.751583
KIF11	0.75113	7.35859	3.47732	0.000598782	0.00511076	-0.753932
NCSTN	-0.265222	8.70551	-3.47727	0.000598893	0.00511076	-0.754101
MRPL12	0.20574	8.90832	3.47719	0.000599064	0.00511076	-0.754364
TBC1D22B	-0.223955	7.52758	-3.47702	0.000599417	0.00511099	-0.754904
PPIB	0.274846	9.74657	3.47483	0.000604112	0.00514615	-0.762058
CCDC81	-0.208483	5.18744	-3.4747	0.000604381	0.00514615	-0.762467
NUSAP1	0.611404	7.58644	3.47459	0.000604614	0.00514615	-0.762821
MAPK8	-0.364188	8.11969	-3.47448	0.000604851	0.00514615	-0.76318
MBNL3	0.586393	6.55864	3.47384	0.00060624	0.0051531	-0.765284
WNT2B	-0.193837	6.25467	-3.4738	0.000606325	0.0051531	-0.765412
CUEDC1	-0.209728	7.74475	-3.47313	0.000607765	0.00516255	-0.767587
CHST11	0.272136	7.64214	3.47255	0.000609008	0.00516828	-0.769461
TMTC2	-0.57905	7.11072	-3.47251	0.000609098	0.00516828	-0.769596
NAV1	-0.263116	8.068	-3.47217	0.000609834	0.00517173	-0.770704
CITED2	-0.401256	8.22974	-3.47179	0.000610653	0.00517589	-0.771936
JPH1	0.566229	6.5673	3.47083	0.000612746	0.00519082	-0.775073
SLC25A39	0.231485	9.44916	3.47015	0.000614217	0.00520048	-0.777272
FNBP4	0.255427	8.24623	3.46962	0.000615374	0.00520747	-0.778997
AHCY	0.386431	9.02971	3.46914	0.000616429	0.00521094	-0.780568
PI4K2B	0.291484	7.0483	3.46913	0.000616447	0.00521094	-0.780595
BSDC1	-0.283475	8.60701	-3.46895	0.000616835	0.0052111	-0.781171
PAG1	-0.6085	7.84084	-3.46882	0.00061713	0.0052111	-0.78161
LRRC7	-0.992286	6.32643	-3.46772	0.000619532	0.00522857	-0.785172
NOP16	0.276123	7.41388	3.46655	0.000622117	0.00524647	-0.788989
P4HTM	-0.246702	8.24942	-3.46646	0.000622321	0.00524647	-0.78929
LGI3	-0.591505	6.53325	-3.4653	0.000624876	0.00526518	-0.793046
CDV3	0.309682	9.30964	3.46478	0.000626025	0.00527203	-0.79473
OR2K2	-0.518811	4.99545	-3.46453	0.000626588	0.00527395	-0.795555
PIH1D2	-0.289427	4.00485	-3.46392	0.000627939	0.00528249	-0.797529
ATP2A1	0.137147	6.06162	3.46207	0.000632076	0.00531445	-0.803549
RELT	0.155731	6.87576	3.46191	0.000632429	0.00531457	-0.804061
ADAT1	0.271717	7.84128	3.46155	0.000633225	0.00531841	-0.805214
CCNK	0.303584	7.65441	3.46125	0.000633895	0.0053212	-0.806184
KCNMB4	-0.322364	7.85569	-3.45943	0.000637993	0.00535273	-0.81209
HMBOX1	-0.281892	8.54702	-3.45815	0.000640901	0.00537295	-0.816258
SFMBT1	-0.284064	7.01162	-3.45807	0.000641087	0.00537295	-0.816524
DYNLT1	-0.276591	9.02805	-3.45599	0.000645817	0.00540971	-0.823262
AURKB	0.419756	7.94597	3.45531	0.000647365	0.00541978	-0.825456
SRSF11	-0.265014	8.95556	-3.45303	0.000652612	0.0054608	-0.832854
TMEM176B	-0.466614	8.10204	-3.45279	0.000653162	0.00546249	-0.833626
KIT	0.735671	6.6721	3.45029	0.00065896	0.00550725	-0.841725
FBXW9	0.127422	6.8998	3.45018	0.000659215	0.00550725	-0.842079
SYMPK	0.190081	8.43463	3.44965	0.000660453	0.00551466	-0.843798
BUB1	0.592249	7.28399	3.44906	0.000661818	0.00552208	-0.84569
MT4	0.286651	6.01824	3.44897	0.000662045	0.00552208	-0.846005
IGHMBP2	-0.305798	7.44085	-3.4484	0.000663362	0.00553009	-0.847826
PGAM5	0.197241	8.18204	3.44825	0.00066371	0.00553009	-0.848305
AK9	-0.43738	6.82994	-3.44776	0.000664874	0.00553685	-0.849911
CBR4	0.363264	8.05528	3.44721	0.00066616	0.00554397	-0.851681
ACAD10	-0.253915	7.55917	-3.44699	0.000666684	0.00554397	-0.852402
DSN1	0.37129	7.79609	3.44686	0.000666986	0.00554397	-0.852817
PEX11B	-0.236639	7.68069	-3.44679	0.00066714	0.00554397	-0.853029
SSRP1	0.299254	9.72356	3.44642	0.000668018	0.00554833	-0.854234
NMT2	-0.462951	6.90171	-3.44615	0.000668656	0.00555069	-0.855108
PCDHB5	-0.699969	8.81921	-3.44545	0.000670323	0.00556127	-0.85739
CABP1	0.223356	6.09433	3.44531	0.000670638	0.00556127	-0.85782
MTHFD2L	0.339975	6.34032	3.44509	0.000671171	0.00556275	-0.858547
SKA1	0.514554	5.39557	3.44476	0.000671948	0.00556625	-0.859608
EXOSC10	-0.247815	7.973	-3.44399	0.000673776	0.00557845	-0.862096
GIT2	-0.22037	8.2043	-3.44325	0.000675538	0.00559009	-0.864489
XPR1	-0.36731	8.79764	-3.44161	0.000679458	0.00561957	-0.86979
ZBTB8A	-0.304017	6.6554	-3.44038	0.000682397	0.00564091	-0.873743
PTPRN2	-0.397735	8.46495	-3.43938	0.000684822	0.00565779	-0.876993
SCMH1	-0.214264	8.13697	-3.43924	0.000685159	0.00565779	-0.877444
TMEM167B	-0.314133	8.4103	-3.43831	0.000687399	0.0056733	-0.880433
ARHGEF39	0.214331	6.3866	3.43722	0.000690048	0.00568983	-0.883956
ANP32E	0.417021	7.73877	3.43718	0.000690126	0.00568983	-0.88406
GK	0.368642	6.69548	3.43355	0.000699007	0.00575918	-0.89577
NCOA6	-0.236923	8.31989	-3.43344	0.000699271	0.00575918	-0.896116
FBXL20	-0.299316	8.33087	-3.43259	0.000701384	0.00577355	-0.898878
HOOK3	-0.306397	7.90096	-3.43217	0.000702417	0.00577902	-0.900226
ATF7IP2	0.602445	5.64956	3.43122	0.000704764	0.0057953	-0.903282
QPRT	0.19801	7.71362	3.43105	0.00070519	0.00579577	-0.903834
LIMK1	-0.246891	8.28513	-3.4291	0.000710046	0.00582989	-0.910118
NCOA2	-0.234945	8.37993	-3.42908	0.000710084	0.00582989	-0.910167
HUWE1	0.224489	9.20991	3.42828	0.000712097	0.00584065	-0.91276
SLC37A1	-0.337322	7.05594	-3.42826	0.000712138	0.00584065	-0.912812
SLC5A12	0.615029	5.47283	3.42757	0.000713865	0.00585176	-0.915031
CDCA7L	0.719942	6.37518	3.42728	0.000714594	0.00585312	-0.915964
TRPA1	-0.256999	3.9521	-3.42721	0.000714776	0.00585312	-0.916198
CCL18	0.756136	7.3342	3.42547	0.000719158	0.0058837	-0.921793
TCTA	-0.271484	7.91506	-3.42543	0.00071926	0.0058837	-0.921923
SYT9	-0.661522	7.0666	-3.42435	0.000721983	0.0059029	-0.925383
KCNC1	0.236734	7.62709	3.42364	0.000723785	0.00591455	-0.927665
FANCA	0.469798	7.57797	3.42348	0.000724183	0.00591472	-0.928168
GSPT1	0.322379	9.04079	3.42293	0.000725592	0.00592315	-0.929947
TROAP	0.399483	7.86215	3.42133	0.000729688	0.00595349	-0.9351
TMEM109	0.359452	8.52688	3.42082	0.000730996	0.00596107	-0.936739
EIF4E	0.371023	9.50347	3.4195	0.000734379	0.00598555	-0.940967
CELSR2	-0.199563	7.85504	-3.41782	0.000738706	0.00601679	-0.946344
LANCL1	-0.307267	9.42089	-3.41772	0.000738978	0.00601679	-0.946681
INPP4A	-0.210585	8.19831	-3.41716	0.000740422	0.00602543	-0.948468
CAMK4	-0.641326	8.77165	-3.41582	0.000743903	0.00605062	-0.95276
CD24	-0.476827	9.60379	-3.41565	0.000744348	0.0060511	-0.953307
CDCA7	0.560652	7.42385	3.41532	0.000745215	0.00605192	-0.954372
ZBTB40	-0.254038	7.17087	-3.41532	0.000745219	0.00605192	-0.954378
GOLGA2	-0.196386	7.545	-3.41456	0.000747199	0.00606486	-0.956806
FBXO21	-0.275772	8.77758	-3.41441	0.000747586	0.00606487	-0.95728
ORC1	0.332016	6.56321	3.41324	0.000750658	0.00608558	-0.961032
C6orf89	-0.329438	8.57186	-3.41315	0.000750913	0.00608558	-0.961344
BRI3BP	0.247405	7.84741	3.41238	0.000752935	0.00609882	-0.963805
MROH8	-0.25605	6.0836	-3.41129	0.00075582	0.00611902	-0.967304
LRRC39	-0.26386	4.15867	-3.41088	0.000756891	0.00612454	-0.968599
R3HDM1	-0.266279	8.05203	-3.41049	0.000757921	0.00612971	-0.969844
MCTS1	0.30889	7.76135	3.40876	0.000762541	0.00616391	-0.975404
TMEM176A	-0.61293	8.43703	-3.40802	0.000764499	0.00617655	-0.977751
ATP9B	-0.211886	7.56751	-3.40645	0.000768703	0.00620733	-0.982768
TMA16	0.501122	6.32784	3.40504	0.000772526	0.00623499	-0.987307
HEY1	-0.317792	6.09222	-3.40418	0.000774838	0.00625044	-0.990041
FAM168B	-0.154048	9.45934	-3.40206	0.0007806	0.00629369	-0.996819
TMEM234	-0.239355	6.47189	-3.40105	0.000783359	0.00631269	-1.00005
PPP3R2	-0.294584	5.91551	-3.4005	0.000784857	0.00632152	-1.00179
SMARCD2	0.172685	7.79502	3.40034	0.000785294	0.0063218	-1.0023
PGRMC2	0.23592	8.42449	3.39892	0.000789195	0.00634995	-1.00683
ITGB1BP2	0.303645	5.25438	3.39843	0.000790544	0.00635754	-1.0084
IFFO1	-0.158311	7.1165	-3.39804	0.00079163	0.00636302	-1.00965
BRD8	-0.217868	7.0657	-3.39744	0.000793295	0.00637307	-1.01157
SRPRB	0.342869	7.941	3.39722	0.0007939	0.00637307	-1.01227
SPATA24	0.309858	5.90175	3.39715	0.000794098	0.00637307	-1.0125
PIKFYVE	-0.241565	8.13811	-3.39661	0.000795603	0.00638189	-1.01423
RNF148	-0.18166	4.20166	-3.39642	0.000796113	0.00638272	-1.01482
XRCC4	0.350998	6.85069	3.3962	0.000796729	0.0063844	-1.01552
SLC48A1	-0.212118	7.70435	-3.3955	0.000798694	0.00639688	-1.01778
SPRYD3	-0.366859	7.75298	-3.39439	0.000801777	0.0064183	-1.0213
MORC4	0.436807	6.36408	3.39344	0.000804434	0.0064331	-1.02433
FAM104A	0.229155	7.9302	3.39344	0.000804445	0.0064331	-1.02434
LRRC3B	-0.231104	6.50614	-3.39299	0.000805691	0.00643979	-1.02575
PID1	-0.379499	5.96776	-3.39222	0.000807875	0.00645396	-1.02823
YY1	0.136376	9.32224	3.39189	0.000808795	0.00645619	-1.02927
RND3	-0.625252	8.45104	-3.39183	0.000808976	0.00645619	-1.02947
B4GALNT4	-0.446641	8.09459	-3.3904	0.000812994	0.00647742	-1.03401
MFSD2A	0.259911	6.27454	3.39039	0.000813038	0.00647742	-1.03405
GSX2	0.156109	7.31423	3.39031	0.000813266	0.00647742	-1.03431
PEX3	-0.326478	6.61601	-3.3903	0.000813286	0.00647742	-1.03433
TMEM17	-0.353805	6.10329	-3.39011	0.000813834	0.0064785	-1.03495
ACTR1A	-0.305277	9.62613	-3.38948	0.000815619	0.00648757	-1.03695
CNPPD1	-0.197473	7.21544	-3.38942	0.000815799	0.00648757	-1.03715
VEPH1	-0.229911	3.84981	-3.38827	0.000819066	0.00650753	-1.04081
MTFR1L	-0.367546	8.88703	-3.38824	0.000819138	0.00650753	-1.04089
RARS2	-0.236022	9.74129	-3.38801	0.000819808	0.00650841	-1.04164
RAN	0.230519	9.7317	3.38791	0.000820078	0.00650841	-1.04194
MSL2	0.233589	10.2183	3.3876	0.00082098	0.00651228	-1.04294
ARSG	0.302733	6.43448	3.38694	0.00082286	0.0065239	-1.04503
GPN2	-0.181004	7.02246	-3.38631	0.000824677	0.006535	-1.04705
CCDC40	0.185582	7.55536	3.38606	0.000825399	0.00653743	-1.04785
BACH1	0.256646	8.32622	3.38577	0.000826222	0.00654065	-1.04876
PRND	-0.382253	6.2188	-3.38552	0.000826935	0.00654299	-1.04955
L3HYPDH	0.185499	5.73185	3.38533	0.000827472	0.00654394	-1.05014
BIN1	-0.182333	8.68694	-3.3837	0.000832183	0.00657789	-1.05533
LCA5	-0.426489	5.41805	-3.38317	0.000833723	0.00658674	-1.05702
PDSS2	-0.256737	5.98312	-3.38254	0.000835566	0.00659494	-1.05904
HIF1A	0.39174	9.50902	3.38252	0.0008356	0.00659494	-1.05908
NDUFS1	-0.268095	8.8808	-3.38228	0.000836304	0.00659718	-1.05985
ZNF480	0.360657	7.53941	3.38197	0.000837199	0.00660093	-1.06083
PRRG1	0.466949	5.89634	3.38182	0.000837642	0.0066011	-1.06131
ZNF700	0.245408	6.85928	3.38076	0.000840742	0.00662221	-1.06469
PCDHB16	-0.450626	8.68774	-3.3804	0.000841795	0.00662719	-1.06583
NIPSNAP3B	-0.453669	6.82689	-3.37992	0.000843205	0.00663496	-1.06736
PGBD1	-0.241795	5.90676	-3.37968	0.0008439	0.00663624	-1.06811
ARHGAP36	-1.18063	7.95256	-3.37957	0.000844213	0.00663624	-1.06845
ZBP1	0.179946	5.78883	3.37837	0.000847741	0.00666064	-1.07226
[truncated: 13,707 more rows]
